# Supplementary material for: Identification of monocyte-associated genes as predictive biomarkers of heart failure after acute myocardial infarction
Source: BMC Med Genomics. 2021 Feb 9;14:44. doi: 10.1186/s12920-021-00890-6 (PMC7871627; doi:10.1186/s12920-021-00890-6)
Supplement: Supplementary file 5 — Additional file 5: Table S3. Gene_trait_correlation_p-value. [file 12920_2021_890_MOESM5_ESM.xlsx]

## Sheet: Supplementary Excel 1. gene_tra
Gene	Trait	Person Correlation Value	P value
A1CF	HF	0.136309	0.601911
A1CF	non_HF	-0.136309	0.601911
A2M	HF	0.149602	0.56659
A2M	non_HF	-0.149602	0.56659
A3GALT2	HF	0.630003	0.00671643
A3GALT2	non_HF	-0.630003	0.00671643
AAAS	HF	0.215156	0.406924
AAAS	non_HF	-0.215156	0.406924
AACS	HF	-0.178149	0.493924
AACS	non_HF	0.178149	0.493924
AADAC	HF	0.226365	0.382306
AADAC	non_HF	-0.226365	0.382306
AADACL3	HF	0.0730875	0.780424
AADACL3	non_HF	-0.0730875	0.780424
AAED1	HF	-0.304113	0.235326
AAED1	non_HF	0.304113	0.235326
AAK1	HF	-0.576711	0.0153707
AAK1	non_HF	0.576711	0.0153707
AAMDC	HF	0.0137673	0.958176
AAMDC	non_HF	-0.0137673	0.958176
AAMP	HF	0.173328	0.505872
AAMP	non_HF	-0.173328	0.505872
AARS2	HF	0.113921	0.663307
AARS2	non_HF	-0.113921	0.663307
AASDH	HF	-0.366904	0.147434
AASDH	non_HF	0.366904	0.147434
AASS	HF	0.0139403	0.957651
AASS	non_HF	-0.0139403	0.957651
AATBC	HF	0.423635	0.0901645
AATBC	non_HF	-0.423635	0.0901645
AATK	HF	0.145341	0.577815
AATK	non_HF	-0.145341	0.577815
ABAT	HF	0.0939249	0.719925
ABAT	non_HF	-0.0939249	0.719925
ABCA1	HF	0.302189	0.23845
ABCA1	non_HF	-0.302189	0.23845
ABCA10	HF	-0.20637	0.426797
ABCA10	non_HF	0.20637	0.426797
ABCA11P	HF	-0.444422	0.0738888
ABCA11P	non_HF	0.444422	0.0738888
ABCA2	HF	0.0782775	0.765229
ABCA2	non_HF	-0.0782775	0.765229
ABCA5	HF	-0.509947	0.0365065
ABCA5	non_HF	0.509947	0.0365065
ABCA6	HF	-0.026889	0.918408
ABCA6	non_HF	0.026889	0.918408
ABCB1	HF	-0.135719	0.603499
ABCB1	non_HF	0.135719	0.603499
ABCB4	HF	-0.507901	0.0373927
ABCB4	non_HF	0.507901	0.0373927
ABCB7	HF	-0.259689	0.31414
ABCB7	non_HF	0.259689	0.31414
ABCB9	HF	-0.255932	0.32144
ABCB9	non_HF	0.255932	0.32144
ABCC10	HF	0.149709	0.566309
ABCC10	non_HF	-0.149709	0.566309
ABCC3	HF	0.64978	0.0047528
ABCC3	non_HF	-0.64978	0.0047528
ABCC4	HF	-0.0808888	0.757614
ABCC4	non_HF	0.0808888	0.757614
ABCC6	HF	0.303913	0.23565
ABCC6	non_HF	-0.303913	0.23565
ABCD1	HF	0.573048	0.0161911
ABCD1	non_HF	-0.573048	0.0161911
ABCD2	HF	-0.544133	0.0239401
ABCD2	non_HF	0.544133	0.0239401
ABCD3	HF	-0.360856	0.154736
ABCD3	non_HF	0.360856	0.154736
ABCE1	HF	-0.390013	0.121715
ABCE1	non_HF	0.390013	0.121715
ABCG1	HF	-0.0666188	0.799468
ABCG1	non_HF	0.0666188	0.799468
ABCG2	HF	0.518054	0.0331524
ABCG2	non_HF	-0.518054	0.0331524
ABHD12B	HF	0.401605	0.110075
ABHD12B	non_HF	-0.401605	0.110075
ABHD14A-ACY1	HF	0.117384	0.653663
ABHD14A-ACY1	non_HF	-0.117384	0.653663
ABHD15	HF	0.26458	0.304781
ABHD15	non_HF	-0.26458	0.304781
ABHD17A	HF	0.317732	0.213952
ABHD17A	non_HF	-0.317732	0.213952
ABHD17AP1	HF	0.369143	0.144793
ABHD17AP1	non_HF	-0.369143	0.144793
ABHD18	HF	-0.380192	0.132229
ABHD18	non_HF	0.380192	0.132229
ABHD4	HF	0.657848	0.00409914
ABHD4	non_HF	-0.657848	0.00409914
ABHD5	HF	0.495467	0.0431346
ABHD5	non_HF	-0.495467	0.0431346
ABI1	HF	-0.308106	0.228925
ABI1	non_HF	0.308106	0.228925
ABI2	HF	-0.0400361	0.878745
ABI2	non_HF	0.0400361	0.878745
ABI3	HF	0.541857	0.0246543
ABI3	non_HF	-0.541857	0.0246543
ABL1	HF	0.3301	0.195664
ABL1	non_HF	-0.3301	0.195664
ABLIM1	HF	-0.511585	0.0358091
ABLIM1	non_HF	0.511585	0.0358091
ABLIM3	HF	0.427269	0.0871482
ABLIM3	non_HF	-0.427269	0.0871482
ABO	HF	0.289626	0.259497
ABO	non_HF	-0.289626	0.259497
ABR	HF	0.343298	0.177314
ABR	non_HF	-0.343298	0.177314
ABRACL	HF	0.235359	0.363158
ABRACL	non_HF	-0.235359	0.363158
ACAA2	HF	0.37361	0.139618
ACAA2	non_HF	-0.37361	0.139618
ACACB	HF	-0.0607447	0.816855
ACACB	non_HF	0.0607447	0.816855
ACAD11	HF	-0.556249	0.0204045
ACAD11	non_HF	0.556249	0.0204045
ACADM	HF	-0.156335	0.549045
ACADM	non_HF	0.156335	0.549045
ACADS	HF	0.736807	0.000741243
ACADS	non_HF	-0.736807	0.000741243
ACADSB	HF	-0.433321	0.0822881
ACADSB	non_HF	0.433321	0.0822881
ACAP2	HF	0.00146505	0.995548
ACAP2	non_HF	-0.00146505	0.995548
ACAT1	HF	0.0665145	0.799776
ACAT1	non_HF	-0.0665145	0.799776
ACAT2	HF	-0.279466	0.277334
ACAT2	non_HF	0.279466	0.277334
ACBD5	HF	0.0822222	0.753734
ACBD5	non_HF	-0.0822222	0.753734
ACBD6	HF	-0.0890122	0.734062
ACBD6	non_HF	0.0890122	0.734062
ACCS	HF	0.243814	0.345661
ACCS	non_HF	-0.243814	0.345661
ACCSL	HF	0.770232	0.000297688
ACCSL	non_HF	-0.770232	0.000297688
ACD	HF	0.443587	0.0744981
ACD	non_HF	-0.443587	0.0744981
ACER1	HF	-0.271641	0.291567
ACER1	non_HF	0.271641	0.291567
ACER3	HF	-0.198327	0.445425
ACER3	non_HF	0.198327	0.445425
ACKR3	HF	-0.169202	0.516204
ACKR3	non_HF	0.169202	0.516204
ACKR4	HF	0.183097	0.481802
ACKR4	non_HF	-0.183097	0.481802
ACOT1	HF	-0.0682234	0.794734
ACOT1	non_HF	0.0682234	0.794734
ACOT2	HF	0.30839	0.228473
ACOT2	non_HF	-0.30839	0.228473
ACOT9	HF	0.123551	0.63662
ACOT9	non_HF	-0.123551	0.63662
ACOX1	HF	0.364224	0.15064
ACOX1	non_HF	-0.364224	0.15064
ACP1	HF	-0.176801	0.49725
ACP1	non_HF	0.176801	0.49725
ACP2	HF	0.564422	0.0182595
ACP2	non_HF	-0.564422	0.0182595
ACP5	HF	-0.008488	0.974208
ACP5	non_HF	0.008488	0.974208
ACP6	HF	-0.358522	0.157618
ACP6	non_HF	0.358522	0.157618
ACPP	HF	0.327989	0.19871
ACPP	non_HF	-0.327989	0.19871
ACRBP	HF	0.735941	0.000757627
ACRBP	non_HF	-0.735941	0.000757627
ACSF2	HF	-0.0343152	0.895976
ACSF2	non_HF	0.0343152	0.895976
ACSL1	HF	0.426632	0.0876717
ACSL1	non_HF	-0.426632	0.0876717
ACSL3	HF	-0.123985	0.635427
ACSL3	non_HF	0.123985	0.635427
ACSL4	HF	0.0478454	0.855309
ACSL4	non_HF	-0.0478454	0.855309
ACSL6	HF	-0.269855	0.294877
ACSL6	non_HF	0.269855	0.294877
ACSM1	HF	0.0910415	0.728212
ACSM1	non_HF	-0.0910415	0.728212
ACSS1	HF	0.16566	0.525153
ACSS1	non_HF	-0.16566	0.525153
ACSS2	HF	0.373949	0.139232
ACSS2	non_HF	-0.373949	0.139232
ACTA2	HF	0.0244375	0.925827
ACTA2	non_HF	-0.0244375	0.925827
ACTA2-AS1	HF	-0.536614	0.0263621
ACTA2-AS1	non_HF	0.536614	0.0263621
ACTC1	HF	0.601742	0.0106015
ACTC1	non_HF	-0.601742	0.0106015
ACTL10	HF	0.0745276	0.7762
ACTL10	non_HF	-0.0745276	0.7762
ACTL7B	HF	-0.00195537	0.994057
ACTL7B	non_HF	0.00195537	0.994057
ACTN1	HF	0.558538	0.0197849
ACTN1	non_HF	-0.558538	0.0197849
ACTN4	HF	0.763516	0.000361723
ACTN4	non_HF	-0.763516	0.000361723
ACTR1A	HF	0.424665	0.0893021
ACTR1A	non_HF	-0.424665	0.0893021
ACTR3	HF	-0.24652	0.340164
ACTR3	non_HF	0.24652	0.340164
ACTR3C	HF	-0.406537	0.105369
ACTR3C	non_HF	0.406537	0.105369
ACTR6	HF	-0.307412	0.230029
ACTR6	non_HF	0.307412	0.230029
ACTR8	HF	-0.180667	0.487737
ACTR8	non_HF	0.180667	0.487737
ACTRT1	HF	0.103121	0.693695
ACTRT1	non_HF	-0.103121	0.693695
ACVR1B	HF	0.409198	0.102892
ACVR1B	non_HF	-0.409198	0.102892
ACVR1C	HF	-0.633272	0.00635334
ACVR1C	non_HF	0.633272	0.00635334
ACVR2A	HF	-0.420083	0.0931846
ACVR2A	non_HF	0.420083	0.0931846
ACVRL1	HF	0.56491	0.0181372
ACVRL1	non_HF	-0.56491	0.0181372
ACY3	HF	0.515388	0.0342283
ACY3	non_HF	-0.515388	0.0342283
ACYP1	HF	-0.345656	0.174162
ACYP1	non_HF	0.345656	0.174162
ACYP2	HF	0.103133	0.693661
ACYP2	non_HF	-0.103133	0.693661
ADA	HF	-0.300349	0.241464
ADA	non_HF	0.300349	0.241464
ADAL	HF	-0.343583	0.176932
ADAL	non_HF	0.343583	0.176932
ADAM10	HF	0.0457527	0.861579
ADAM10	non_HF	-0.0457527	0.861579
ADAM12	HF	-0.159186	0.541691
ADAM12	non_HF	0.159186	0.541691
ADAM15	HF	0.429347	0.0854563
ADAM15	non_HF	-0.429347	0.0854563
ADAM17	HF	0.271634	0.291581
ADAM17	non_HF	-0.271634	0.291581
ADAM19	HF	0.145498	0.577398
ADAM19	non_HF	-0.145498	0.577398
ADAM20	HF	-0.117015	0.65469
ADAM20	non_HF	0.117015	0.65469
ADAM20P1	HF	-0.346029	0.173666
ADAM20P1	non_HF	0.346029	0.173666
ADAM21	HF	-0.0712846	0.785721
ADAM21	non_HF	0.0712846	0.785721
ADAM22	HF	-0.0478568	0.855275
ADAM22	non_HF	0.0478568	0.855275
ADAM23	HF	-0.15256	0.558851
ADAM23	non_HF	0.15256	0.558851
ADAM28	HF	-0.43386	0.0818647
ADAM28	non_HF	0.43386	0.0818647
ADAM32	HF	0.195582	0.451875
ADAM32	non_HF	-0.195582	0.451875
ADAM8	HF	0.0547607	0.83465
ADAM8	non_HF	-0.0547607	0.83465
ADAM9	HF	0.532912	0.0276221
ADAM9	non_HF	-0.532912	0.0276221
ADAMDEC1	HF	0.271086	0.292594
ADAMDEC1	non_HF	-0.271086	0.292594
ADAMTS1	HF	0.249288	0.334594
ADAMTS1	non_HF	-0.249288	0.334594
ADAMTS10	HF	0.181857	0.484827
ADAMTS10	non_HF	-0.181857	0.484827
ADAMTS12	HF	0.525028	0.0304601
ADAMTS12	non_HF	-0.525028	0.0304601
ADAMTS17	HF	-0.113522	0.664421
ADAMTS17	non_HF	0.113522	0.664421
ADAMTS2	HF	0.598192	0.011195
ADAMTS2	non_HF	-0.598192	0.011195
ADAMTS5	HF	-0.165621	0.525252
ADAMTS5	non_HF	0.165621	0.525252
ADAMTS6	HF	-0.48766	0.0470652
ADAMTS6	non_HF	0.48766	0.0470652
ADAMTSL4	HF	0.303719	0.235963
ADAMTSL4	non_HF	-0.303719	0.235963
ADAMTSL4-AS1	HF	0.405118	0.106708
ADAMTSL4-AS1	non_HF	-0.405118	0.106708
ADAMTSL5	HF	-0.0900651	0.731025
ADAMTSL5	non_HF	0.0900651	0.731025
ADAP1	HF	0.577381	0.0152242
ADAP1	non_HF	-0.577381	0.0152242
ADAP2	HF	0.40884	0.103222
ADAP2	non_HF	-0.40884	0.103222
ADARB1	HF	-0.38532	0.126664
ADARB1	non_HF	0.38532	0.126664
ADAT2	HF	-0.227493	0.379874
ADAT2	non_HF	0.227493	0.379874
ADCK1	HF	0.428049	0.0865104
ADCK1	non_HF	-0.428049	0.0865104
ADCK3	HF	0.46892	0.0575971
ADCK3	non_HF	-0.46892	0.0575971
ADCK5	HF	0.2309	0.372584
ADCK5	non_HF	-0.2309	0.372584
ADCY10P1	HF	-0.598725	0.0111043
ADCY10P1	non_HF	0.598725	0.0111043
ADCY4	HF	0.180677	0.487713
ADCY4	non_HF	-0.180677	0.487713
ADCY5	HF	-0.0182824	0.944477
ADCY5	non_HF	0.0182824	0.944477
ADCY9	HF	0.141649	0.587614
ADCY9	non_HF	-0.141649	0.587614
ADD2	HF	-0.327213	0.199837
ADD2	non_HF	0.327213	0.199837
ADD3	HF	-0.526235	0.0300115
ADD3	non_HF	0.526235	0.0300115
ADGRA2	HF	0.148371	0.569823
ADGRA2	non_HF	-0.148371	0.569823
ADGRA3	HF	-0.495908	0.0429199
ADGRA3	non_HF	0.495908	0.0429199
ADGRB3	HF	-0.12639	0.628832
ADGRB3	non_HF	0.12639	0.628832
ADGRD1	HF	0.0430875	0.869575
ADGRD1	non_HF	-0.0430875	0.869575
ADGRE1	HF	-0.0673303	0.797368
ADGRE1	non_HF	0.0673303	0.797368
ADGRE2	HF	0.367056	0.147254
ADGRE2	non_HF	-0.367056	0.147254
ADGRE3	HF	0.167641	0.520139
ADGRE3	non_HF	-0.167641	0.520139
ADGRE4P	HF	-0.253118	0.326974
ADGRE4P	non_HF	0.253118	0.326974
ADGRE5	HF	0.418082	0.0949174
ADGRE5	non_HF	-0.418082	0.0949174
ADGRG1	HF	0.165948	0.524424
ADGRG1	non_HF	-0.165948	0.524424
ADGRG5	HF	0.273627	0.287913
ADGRG5	non_HF	-0.273627	0.287913
ADGRG6	HF	0.642557	0.00540726
ADGRG6	non_HF	-0.642557	0.00540726
ADGRL1	HF	-0.058196	0.824424
ADGRL1	non_HF	0.058196	0.824424
ADGRL2	HF	0.0777596	0.766742
ADGRL2	non_HF	-0.0777596	0.766742
ADH1A	HF	0.610028	0.00931352
ADH1A	non_HF	-0.610028	0.00931352
ADH1B	HF	0.788608	0.000168797
ADH1B	non_HF	-0.788608	0.000168797
ADH1C	HF	0.0086405	0.973744
ADH1C	non_HF	-0.0086405	0.973744
ADH5	HF	-0.142746	0.584696
ADH5	non_HF	0.142746	0.584696
ADH5P4	HF	-0.0604666	0.81768
ADH5P4	non_HF	0.0604666	0.81768
ADH7	HF	0.18959	0.466119
ADH7	non_HF	-0.18959	0.466119
ADHFE1	HF	-0.347924	0.171164
ADHFE1	non_HF	0.347924	0.171164
ADI1	HF	0.11375	0.663783
ADI1	non_HF	-0.11375	0.663783
ADIPOR1	HF	0.473273	0.0550075
ADIPOR1	non_HF	-0.473273	0.0550075
ADK	HF	0.0159007	0.951702
ADK	non_HF	-0.0159007	0.951702
ADM	HF	0.593929	0.011942
ADM	non_HF	-0.593929	0.011942
ADM2	HF	0.0848998	0.745958
ADM2	non_HF	-0.0848998	0.745958
ADNP	HF	-0.743201	0.000629134
ADNP	non_HF	0.743201	0.000629134
ADNP2	HF	-0.444285	0.073989
ADNP2	non_HF	0.444285	0.073989
ADORA1	HF	0.337596	0.185096
ADORA1	non_HF	-0.337596	0.185096
ADORA2A	HF	-0.0282395	0.914324
ADORA2A	non_HF	0.0282395	0.914324
ADORA2B	HF	0.58617	0.0134029
ADORA2B	non_HF	-0.58617	0.0134029
ADORA3	HF	0.371362	0.142206
ADORA3	non_HF	-0.371362	0.142206
ADPRH	HF	0.383997	0.128083
ADPRH	non_HF	-0.383997	0.128083
ADPRM	HF	-0.484141	0.0489229
ADPRM	non_HF	0.484141	0.0489229
ADRA1A	HF	-0.115046	0.660167
ADRA1A	non_HF	0.115046	0.660167
ADRA1D	HF	0.433723	0.081972
ADRA1D	non_HF	-0.433723	0.081972
ADRBK2	HF	0.122318	0.640016
ADRBK2	non_HF	-0.122318	0.640016
ADRM1	HF	0.569308	0.0170641
ADRM1	non_HF	-0.569308	0.0170641
ADSS	HF	-0.403653	0.108103
ADSS	non_HF	0.403653	0.108103
ADTRP	HF	-0.208796	0.42126
ADTRP	non_HF	0.208796	0.42126
AEBP1	HF	-0.130118	0.618659
AEBP1	non_HF	0.130118	0.618659
AEBP2	HF	-0.373611	0.139617
AEBP2	non_HF	0.373611	0.139617
AEN	HF	0.427674	0.0868166
AEN	non_HF	-0.427674	0.0868166
AES	HF	0.129177	0.621221
AES	non_HF	-0.129177	0.621221
AFAP1	HF	-0.394255	0.117359
AFAP1	non_HF	0.394255	0.117359
AFF3	HF	-0.397158	0.114443
AFF3	non_HF	0.397158	0.114443
AFG3L2	HF	-0.351728	0.166215
AFG3L2	non_HF	0.351728	0.166215
AFMID	HF	0.447677	0.0715499
AFMID	non_HF	-0.447677	0.0715499
AGAP1	HF	0.334119	0.189949
AGAP1	non_HF	-0.334119	0.189949
AGAP11	HF	-0.0776303	0.76712
AGAP11	non_HF	0.0776303	0.76712
AGAP2	HF	-0.00165922	0.994957
AGAP2	non_HF	0.00165922	0.994957
AGAP9	HF	-0.0595825	0.820304
AGAP9	non_HF	0.0595825	0.820304
AGBL2	HF	-0.705512	0.00155612
AGBL2	non_HF	0.705512	0.00155612
AGBL3	HF	-0.482228	0.0499553
AGBL3	non_HF	0.482228	0.0499553
AGFG1	HF	0.406305	0.105588
AGFG1	non_HF	-0.406305	0.105588
AGFG2	HF	-0.0879438	0.737147
AGFG2	non_HF	0.0879438	0.737147
AGK	HF	-0.451746	0.0687028
AGK	non_HF	0.451746	0.0687028
AGL	HF	-0.501684	0.0401859
AGL	non_HF	0.501684	0.0401859
AGMAT	HF	-0.571609	0.0165227
AGMAT	non_HF	0.571609	0.0165227
AGO1	HF	0.359201	0.156777
AGO1	non_HF	-0.359201	0.156777
AGPAT1	HF	0.591883	0.0123144
AGPAT1	non_HF	-0.591883	0.0123144
AGPAT4-IT1	HF	0.0577621	0.825714
AGPAT4-IT1	non_HF	-0.0577621	0.825714
AGPAT5	HF	-0.56964	0.016985
AGPAT5	non_HF	0.56964	0.016985
AGPS	HF	-0.0949812	0.716897
AGPS	non_HF	0.0949812	0.716897
AGRN	HF	-0.0339838	0.896976
AGRN	non_HF	0.0339838	0.896976
AGTR2	HF	0.0203546	0.938195
AGTR2	non_HF	-0.0203546	0.938195
AGTRAP	HF	0.623233	0.00752148
AGTRAP	non_HF	-0.623233	0.00752148
AGXT	HF	0.125369	0.631629
AGXT	non_HF	-0.125369	0.631629
AHCTF1	HF	-0.384622	0.127411
AHCTF1	non_HF	0.384622	0.127411
AHCY	HF	0.195459	0.452165
AHCY	non_HF	-0.195459	0.452165
AHI1	HF	-0.0862587	0.742021
AHI1	non_HF	0.0862587	0.742021
AHR	HF	0.295475	0.24956
AHR	non_HF	-0.295475	0.24956
AHSA1	HF	-0.18574	0.475386
AHSA1	non_HF	0.18574	0.475386
AHSA2	HF	-0.496042	0.0428549
AHSA2	non_HF	0.496042	0.0428549
AHSP	HF	0.358909	0.157138
AHSP	non_HF	-0.358909	0.157138
AICDA	HF	0.256093	0.321126
AICDA	non_HF	-0.256093	0.321126
AIDA	HF	-0.598554	0.0111334
AIDA	non_HF	0.598554	0.0111334
AIF1	HF	0.565578	0.0179708
AIF1	non_HF	-0.565578	0.0179708
AIG1	HF	-0.0982777	0.707471
AIG1	non_HF	0.0982777	0.707471
AIM1	HF	-0.164943	0.526973
AIM1	non_HF	0.164943	0.526973
AIM2	HF	-0.528705	0.02911
AIM2	non_HF	0.528705	0.02911
AIMP2	HF	0.201569	0.437867
AIMP2	non_HF	-0.201569	0.437867
AIP	HF	0.133721	0.608891
AIP	non_HF	-0.133721	0.608891
AK1	HF	-0.17885	0.492197
AK1	non_HF	0.17885	0.492197
AK2	HF	-0.17965	0.490231
AK2	non_HF	0.17965	0.490231
AK4	HF	-0.186602	0.473305
AK4	non_HF	0.186602	0.473305
AK5	HF	-0.591987	0.0122952
AK5	non_HF	0.591987	0.0122952
AK6	HF	-0.341316	0.179994
AK6	non_HF	0.341316	0.179994
AKAP1	HF	-0.182569	0.48309
AKAP1	non_HF	0.182569	0.48309
AKAP10	HF	0.234836	0.364257
AKAP10	non_HF	-0.234836	0.364257
AKAP11	HF	-0.676249	0.0028777
AKAP11	non_HF	0.676249	0.0028777
AKAP2	HF	-0.246585	0.340033
AKAP2	non_HF	0.246585	0.340033
AKAP4	HF	0.302755	0.237528
AKAP4	non_HF	-0.302755	0.237528
AKAP5	HF	0.0352238	0.893236
AKAP5	non_HF	-0.0352238	0.893236
AKAP6	HF	-0.349578	0.169001
AKAP6	non_HF	0.349578	0.169001
AKAP7	HF	-0.414983	0.0976466
AKAP7	non_HF	0.414983	0.0976466
AKAP9	HF	-0.21415	0.409175
AKAP9	non_HF	0.21415	0.409175
AKIP1	HF	-0.131667	0.614452
AKIP1	non_HF	0.131667	0.614452
AKNA	HF	0.36543	0.149192
AKNA	non_HF	-0.36543	0.149192
AKR1A1	HF	-0.14707	0.573249
AKR1A1	non_HF	0.14707	0.573249
AKR1B1	HF	0.0313167	0.905026
AKR1B1	non_HF	-0.0313167	0.905026
AKR1B10	HF	0.60208	0.0105464
AKR1B10	non_HF	-0.60208	0.0105464
AKR1C1	HF	0.0119324	0.963747
AKR1C1	non_HF	-0.0119324	0.963747
AKR1C2	HF	-0.548914	0.0224923
AKR1C2	non_HF	0.548914	0.0224923
AKR1C3	HF	-0.0997139	0.703377
AKR1C3	non_HF	0.0997139	0.703377
AKR1C6P	HF	0.508593	0.0370911
AKR1C6P	non_HF	-0.508593	0.0370911
AKR1C8P	HF	-0.0267535	0.918818
AKR1C8P	non_HF	0.0267535	0.918818
AKR1E2	HF	0.0828476	0.751916
AKR1E2	non_HF	-0.0828476	0.751916
AKT2	HF	0.502052	0.0400162
AKT2	non_HF	-0.502052	0.0400162
AKT3	HF	-0.390999	0.120693
AKT3	non_HF	0.390999	0.120693
AKTIP	HF	-0.543375	0.0241763
AKTIP	non_HF	0.543375	0.0241763
ALAD	HF	0.486801	0.0475136
ALAD	non_HF	-0.486801	0.0475136
ALAS1	HF	0.043843	0.867308
ALAS1	non_HF	-0.043843	0.867308
ALAS2	HF	0.0581364	0.824601
ALAS2	non_HF	-0.0581364	0.824601
ALCAM	HF	0.0799222	0.76043
ALCAM	non_HF	-0.0799222	0.76043
ALDH16A1	HF	0.249178	0.334814
ALDH16A1	non_HF	-0.249178	0.334814
ALDH18A1	HF	-0.364841	0.149898
ALDH18A1	non_HF	0.364841	0.149898
ALDH1A1	HF	0.0513707	0.844765
ALDH1A1	non_HF	-0.0513707	0.844765
ALDH1B1	HF	-0.133746	0.608823
ALDH1B1	non_HF	0.133746	0.608823
ALDH1L1	HF	0.470066	0.0569066
ALDH1L1	non_HF	-0.470066	0.0569066
ALDH1L2	HF	0.0254366	0.922803
ALDH1L2	non_HF	-0.0254366	0.922803
ALDH2	HF	0.220271	0.395587
ALDH2	non_HF	-0.220271	0.395587
ALDH3B1	HF	0.555813	0.020524
ALDH3B1	non_HF	-0.555813	0.020524
ALDH3B2	HF	0.18993	0.465304
ALDH3B2	non_HF	-0.18993	0.465304
ALDH4A1	HF	0.769728	0.00030214
ALDH4A1	non_HF	-0.769728	0.00030214
ALDH5A1	HF	-0.359757	0.156089
ALDH5A1	non_HF	0.359757	0.156089
ALDH6A1	HF	-0.522714	0.0313337
ALDH6A1	non_HF	0.522714	0.0313337
ALDH7A1	HF	-0.0979139	0.708509
ALDH7A1	non_HF	0.0979139	0.708509
ALDH9A1	HF	-0.0941377	0.719315
ALDH9A1	non_HF	0.0941377	0.719315
ALDOAP2	HF	0.161955	0.53459
ALDOAP2	non_HF	-0.161955	0.53459
ALDOC	HF	-0.240613	0.352228
ALDOC	non_HF	0.240613	0.352228
ALG1	HF	0.26205	0.309601
ALG1	non_HF	-0.26205	0.309601
ALG10	HF	-0.633104	0.00637157
ALG10	non_HF	0.633104	0.00637157
ALG11	HF	-0.25223	0.328732
ALG11	non_HF	0.25223	0.328732
ALG14	HF	-0.564541	0.0182295
ALG14	non_HF	0.564541	0.0182295
ALG1L	HF	0.383255	0.128884
ALG1L	non_HF	-0.383255	0.128884
ALG3	HF	0.510349	0.0363345
ALG3	non_HF	-0.510349	0.0363345
ALG5	HF	-0.0362137	0.890253
ALG5	non_HF	0.0362137	0.890253
ALG6	HF	-0.638267	0.00582913
ALG6	non_HF	0.638267	0.00582913
ALG8	HF	-0.419008	0.0941127
ALG8	non_HF	0.419008	0.0941127
ALG9	HF	-0.540611	0.0250523
ALG9	non_HF	0.540611	0.0250523
ALKBH4	HF	0.596144	0.011549
ALKBH4	non_HF	-0.596144	0.011549
ALKBH6	HF	0.0403527	0.877793
ALKBH6	non_HF	-0.0403527	0.877793
ALKBH8	HF	-0.150383	0.564541
ALKBH8	non_HF	0.150383	0.564541
ALLC	HF	0.0585984	0.823228
ALLC	non_HF	-0.0585984	0.823228
ALMS1	HF	-0.526555	0.0298935
ALMS1	non_HF	0.526555	0.0298935
ALMS1P	HF	-0.360523	0.155145
ALMS1P	non_HF	0.360523	0.155145
ALOX12	HF	0.429135	0.0856283
ALOX12	non_HF	-0.429135	0.0856283
ALOX15B	HF	0.310594	0.224992
ALOX15B	non_HF	-0.310594	0.224992
ALOX5	HF	0.382897	0.129272
ALOX5	non_HF	-0.382897	0.129272
ALOX5AP	HF	0.507457	0.037587
ALOX5AP	non_HF	-0.507457	0.037587
ALPK2	HF	-0.286741	0.264487
ALPK2	non_HF	0.286741	0.264487
ALPL	HF	0.217778	0.40109
ALPL	non_HF	-0.217778	0.40109
ALPP	HF	-0.0140921	0.95719
ALPP	non_HF	0.0140921	0.95719
ALPPL2	HF	0.0810792	0.75706
ALPPL2	non_HF	-0.0810792	0.75706
ALS2	HF	-0.115151	0.659875
ALS2	non_HF	0.115151	0.659875
ALS2CR11	HF	0.378904	0.133653
ALS2CR11	non_HF	-0.378904	0.133653
ALS2CR12	HF	-0.23323	0.367642
ALS2CR12	non_HF	0.23323	0.367642
ALYREF	HF	0.307287	0.230228
ALYREF	non_HF	-0.307287	0.230228
AMDHD1	HF	0.114483	0.661737
AMDHD1	non_HF	-0.114483	0.661737
AMER2	HF	0.0793947	0.761969
AMER2	non_HF	-0.0793947	0.761969
AMER3	HF	0.118761	0.649845
AMER3	non_HF	-0.118761	0.649845
AMIGO3	HF	0.144841	0.579136
AMIGO3	non_HF	-0.144841	0.579136
AMPD1	HF	0.221478	0.392936
AMPD1	non_HF	-0.221478	0.392936
AMPD2	HF	0.309801	0.22624
AMPD2	non_HF	-0.309801	0.22624
AMPD3	HF	0.10168	0.697785
AMPD3	non_HF	-0.10168	0.697785
AMPH	HF	0.162987	0.531952
AMPH	non_HF	-0.162987	0.531952
AMT	HF	0.0218552	0.933647
AMT	non_HF	-0.0218552	0.933647
AMY2A	HF	-0.605298	0.0100325
AMY2A	non_HF	0.605298	0.0100325
AMZ2	HF	-0.237133	0.359447
AMZ2	non_HF	0.237133	0.359447
AMZ2P1	HF	-0.200107	0.441267
AMZ2P1	non_HF	0.200107	0.441267
ANAPC1	HF	-0.594159	0.0119008
ANAPC1	non_HF	0.594159	0.0119008
ANAPC10	HF	-0.0433571	0.868766
ANAPC10	non_HF	0.0433571	0.868766
ANAPC15	HF	0.286873	0.264257
ANAPC15	non_HF	-0.286873	0.264257
ANAPC16	HF	-0.125117	0.63232
ANAPC16	non_HF	0.125117	0.63232
ANAPC1P1	HF	-0.284855	0.267782
ANAPC1P1	non_HF	0.284855	0.267782
ANAPC4	HF	-0.432908	0.082613
ANAPC4	non_HF	0.432908	0.082613
ANAPC5	HF	-0.145397	0.577666
ANAPC5	non_HF	0.145397	0.577666
ANG	HF	0.481992	0.050084
ANG	non_HF	-0.481992	0.050084
ANGEL1	HF	0.0896063	0.732348
ANGEL1	non_HF	-0.0896063	0.732348
ANGEL2	HF	-0.176566	0.497833
ANGEL2	non_HF	0.176566	0.497833
ANGPT1	HF	0.41024	0.101932
ANGPT1	non_HF	-0.41024	0.101932
ANGPTL1	HF	-0.145097	0.578459
ANGPTL1	non_HF	0.145097	0.578459
ANGPTL3	HF	0.475539	0.0536945
ANGPTL3	non_HF	-0.475539	0.0536945
ANGPTL4	HF	0.117651	0.652923
ANGPTL4	non_HF	-0.117651	0.652923
ANGPTL5	HF	0.172507	0.507921
ANGPTL5	non_HF	-0.172507	0.507921
ANK1	HF	0.303528	0.236273
ANK1	non_HF	-0.303528	0.236273
ANK3	HF	-0.531662	0.0280581
ANK3	non_HF	0.531662	0.0280581
ANKDD1A	HF	0.157638	0.545678
ANKDD1A	non_HF	-0.157638	0.545678
ANKEF1	HF	-0.4348	0.0811309
ANKEF1	non_HF	0.4348	0.0811309
ANKH	HF	-0.248141	0.336896
ANKH	non_HF	0.248141	0.336896
ANKLE1	HF	0.262633	0.308487
ANKLE1	non_HF	-0.262633	0.308487
ANKMY2	HF	-0.0968811	0.711459
ANKMY2	non_HF	0.0968811	0.711459
ANKRA2	HF	-0.457552	0.0647857
ANKRA2	non_HF	0.457552	0.0647857
ANKRD1	HF	0.227727	0.379372
ANKRD1	non_HF	-0.227727	0.379372
ANKRD12	HF	-0.50168	0.0401876
ANKRD12	non_HF	0.50168	0.0401876
ANKRD13B	HF	0.486385	0.0477321
ANKRD13B	non_HF	-0.486385	0.0477321
ANKRD13C	HF	-0.225748	0.383638
ANKRD13C	non_HF	0.225748	0.383638
ANKRD13D	HF	0.305209	0.233558
ANKRD13D	non_HF	-0.305209	0.233558
ANKRD16	HF	-0.33153	0.193618
ANKRD16	non_HF	0.33153	0.193618
ANKRD18A	HF	-0.474919	0.0540513
ANKRD18A	non_HF	0.474919	0.0540513
ANKRD18B	HF	-0.434468	0.0813895
ANKRD18B	non_HF	0.434468	0.0813895
ANKRD18DP	HF	-0.0906439	0.729357
ANKRD18DP	non_HF	0.0906439	0.729357
ANKRD20A11P	HF	-0.480455	0.0509267
ANKRD20A11P	non_HF	0.480455	0.0509267
ANKRD20A12P	HF	-0.174826	0.502144
ANKRD20A12P	non_HF	0.174826	0.502144
ANKRD20A2	HF	-0.051931	0.843092
ANKRD20A2	non_HF	0.051931	0.843092
ANKRD20A5P	HF	-0.43622	0.0800306
ANKRD20A5P	non_HF	0.43622	0.0800306
ANKRD20A8P	HF	-0.104483	0.689837
ANKRD20A8P	non_HF	0.104483	0.689837
ANKRD20A9P	HF	-0.383418	0.128709
ANKRD20A9P	non_HF	0.383418	0.128709
ANKRD22	HF	0.0979404	0.708433
ANKRD22	non_HF	-0.0979404	0.708433
ANKRD26	HF	-0.165667	0.525136
ANKRD26	non_HF	0.165667	0.525136
ANKRD26P1	HF	0.650507	0.00469068
ANKRD26P1	non_HF	-0.650507	0.00469068
ANKRD28	HF	-0.32223	0.207177
ANKRD28	non_HF	0.32223	0.207177
ANKRD30A	HF	0.55265	0.0214091
ANKRD30A	non_HF	-0.55265	0.0214091
ANKRD31	HF	-0.358117	0.158122
ANKRD31	non_HF	0.358117	0.158122
ANKRD33B	HF	0.406401	0.105498
ANKRD33B	non_HF	-0.406401	0.105498
ANKRD34B	HF	0.0996191	0.703647
ANKRD34B	non_HF	-0.0996191	0.703647
ANKRD36	HF	-0.424228	0.0896672
ANKRD36	non_HF	0.424228	0.0896672
ANKRD36B	HF	-0.534241	0.0271648
ANKRD36B	non_HF	0.534241	0.0271648
ANKRD36BP1	HF	0.508887	0.0369638
ANKRD36BP1	non_HF	-0.508887	0.0369638
ANKRD36C	HF	-0.542708	0.0243854
ANKRD36C	non_HF	0.542708	0.0243854
ANKRD40	HF	0.094835	0.717315
ANKRD40	non_HF	-0.094835	0.717315
ANKRD44	HF	-0.447451	0.0717104
ANKRD44	non_HF	0.447451	0.0717104
ANKRD46	HF	-0.32049	0.20978
ANKRD46	non_HF	0.32049	0.20978
ANKRD49	HF	-0.265713	0.302637
ANKRD49	non_HF	0.265713	0.302637
ANKRD50	HF	0.104127	0.690844
ANKRD50	non_HF	-0.104127	0.690844
ANKRD55	HF	-0.417209	0.0956808
ANKRD55	non_HF	0.417209	0.0956808
ANKRD61	HF	0.422466	0.0911506
ANKRD61	non_HF	-0.422466	0.0911506
ANKRD7	HF	0.16891	0.516941
ANKRD7	non_HF	-0.16891	0.516941
ANKRD9	HF	0.50627	0.0381108
ANKRD9	non_HF	-0.50627	0.0381108
ANKS1A	HF	0.570223	0.0168472
ANKS1A	non_HF	-0.570223	0.0168472
ANLN	HF	0.0634475	0.808844
ANLN	non_HF	-0.0634475	0.808844
ANO2	HF	0.563939	0.018381
ANO2	non_HF	-0.563939	0.018381
ANO4	HF	0.0212169	0.935581
ANO4	non_HF	-0.0212169	0.935581
ANO5	HF	-0.148965	0.568261
ANO5	non_HF	0.148965	0.568261
ANO6	HF	0.35016	0.168244
ANO6	non_HF	-0.35016	0.168244
ANO8	HF	0.355919	0.160876
ANO8	non_HF	-0.355919	0.160876
ANO9	HF	-0.461333	0.0623249
ANO9	non_HF	0.461333	0.0623249
ANOS2P	HF	0.0518858	0.843227
ANOS2P	non_HF	-0.0518858	0.843227
ANP32A	HF	0.33826	0.184178
ANP32A	non_HF	-0.33826	0.184178
ANP32A-IT1	HF	0.182318	0.483701
ANP32A-IT1	non_HF	-0.182318	0.483701
ANP32B	HF	0.166301	0.523529
ANP32B	non_HF	-0.166301	0.523529
ANP32D	HF	-0.300212	0.241689
ANP32D	non_HF	0.300212	0.241689
ANP32E	HF	0.0128729	0.960891
ANP32E	non_HF	-0.0128729	0.960891
ANPEP	HF	0.338775	0.183468
ANPEP	non_HF	-0.338775	0.183468
ANTXRL	HF	-0.253523	0.326175
ANTXRL	non_HF	0.253523	0.326175
ANXA1	HF	0.0763449	0.770878
ANXA1	non_HF	-0.0763449	0.770878
ANXA13	HF	0.215883	0.405302
ANXA13	non_HF	-0.215883	0.405302
ANXA3	HF	0.317096	0.21492
ANXA3	non_HF	-0.317096	0.21492
ANXA4	HF	0.124992	0.632663
ANXA4	non_HF	-0.124992	0.632663
ANXA5	HF	0.0847488	0.746396
ANXA5	non_HF	-0.0847488	0.746396
AOC3	HF	0.530732	0.0283857
AOC3	non_HF	-0.530732	0.0283857
AP1AR	HF	-0.42578	0.0883755
AP1AR	non_HF	0.42578	0.0883755
AP1B1	HF	0.415098	0.0975444
AP1B1	non_HF	-0.415098	0.0975444
AP1G2	HF	0.130882	0.616583
AP1G2	non_HF	-0.130882	0.616583
AP1S1	HF	0.240599	0.352257
AP1S1	non_HF	-0.240599	0.352257
AP1S2	HF	-0.276775	0.282179
AP1S2	non_HF	0.276775	0.282179
AP1S3	HF	-0.302093	0.238607
AP1S3	non_HF	0.302093	0.238607
AP2A1	HF	0.277806	0.280317
AP2A1	non_HF	-0.277806	0.280317
AP2M1	HF	0.733397	0.000807484
AP2M1	non_HF	-0.733397	0.000807484
AP2S1	HF	0.358599	0.157523
AP2S1	non_HF	-0.358599	0.157523
AP3B1	HF	-0.407427	0.104536
AP3B1	non_HF	0.407427	0.104536
AP3M2	HF	-0.524966	0.0304831
AP3M2	non_HF	0.524966	0.0304831
AP3S1	HF	0.226735	0.381507
AP3S1	non_HF	-0.226735	0.381507
AP4E1	HF	-0.237168	0.359373
AP4E1	non_HF	0.237168	0.359373
AP4M1	HF	0.32874	0.197623
AP4M1	non_HF	-0.32874	0.197623
AP4S1	HF	-0.223681	0.388124
AP4S1	non_HF	0.223681	0.388124
AP5B1	HF	0.276258	0.283117
AP5B1	non_HF	-0.276258	0.283117
AP5M1	HF	-0.478884	0.0517996
AP5M1	non_HF	0.478884	0.0517996
APBA1	HF	0.208387	0.422192
APBA1	non_HF	-0.208387	0.422192
APBA2	HF	-0.264435	0.305057
APBA2	non_HF	0.264435	0.305057
APBA3	HF	0.335983	0.187337
APBA3	non_HF	-0.335983	0.187337
APBB1	HF	-0.243117	0.347085
APBB1	non_HF	0.243117	0.347085
APBB2	HF	0.574537	0.0158536
APBB2	non_HF	-0.574537	0.0158536
APBB3	HF	0.154813	0.552989
APBB3	non_HF	-0.154813	0.552989
APCDD1	HF	0.273736	0.287713
APCDD1	non_HF	-0.273736	0.287713
APCS	HF	-0.220441	0.395213
APCS	non_HF	0.220441	0.395213
APEX2	HF	0.458863	0.0639247
APEX2	non_HF	-0.458863	0.0639247
APH1A	HF	-0.186112	0.474489
APH1A	non_HF	0.186112	0.474489
APH1B	HF	-0.367129	0.147168
APH1B	non_HF	0.367129	0.147168
API5	HF	-0.346177	0.17347
API5	non_HF	0.346177	0.17347
APIP	HF	-0.174056	0.50406
APIP	non_HF	0.174056	0.50406
APLP2	HF	0.453274	0.0676553
APLP2	non_HF	-0.453274	0.0676553
APMAP	HF	0.226459	0.382102
APMAP	non_HF	-0.226459	0.382102
APOA1BP	HF	0.0731881	0.780129
APOA1BP	non_HF	-0.0731881	0.780129
APOA2	HF	0.784374	0.00019328
APOA2	non_HF	-0.784374	0.00019328
APOBEC1	HF	0.746628	0.00057508
APOBEC1	non_HF	-0.746628	0.00057508
APOBEC3A_B	HF	0.373749	0.139459
APOBEC3A_B	non_HF	-0.373749	0.139459
APOBEC3D	HF	0.102423	0.695674
APOBEC3D	non_HF	-0.102423	0.695674
APOBEC3F	HF	0.157937	0.544907
APOBEC3F	non_HF	-0.157937	0.544907
APOBEC3G	HF	-0.206984	0.425392
APOBEC3G	non_HF	0.206984	0.425392
APOBEC3H	HF	0.201253	0.438599
APOBEC3H	non_HF	-0.201253	0.438599
APOBR	HF	0.336445	0.186692
APOBR	non_HF	-0.336445	0.186692
APOL1	HF	0.106152	0.685118
APOL1	non_HF	-0.106152	0.685118
APOL3	HF	-0.305689	0.232786
APOL3	non_HF	0.305689	0.232786
APOL4	HF	0.0753239	0.773867
APOL4	non_HF	-0.0753239	0.773867
APOL5	HF	-0.158587	0.543232
APOL5	non_HF	0.158587	0.543232
APOL6	HF	-0.440509	0.0767745
APOL6	non_HF	0.440509	0.0767745
APOO	HF	-0.28119	0.274255
APOO	non_HF	0.28119	0.274255
APOOL	HF	0.191956	0.460468
APOOL	non_HF	-0.191956	0.460468
APP	HF	0.748718	0.000544063
APP	non_HF	-0.748718	0.000544063
AQP1	HF	0.133949	0.608274
AQP1	non_HF	-0.133949	0.608274
AQP10	HF	0.517857	0.033231
AQP10	non_HF	-0.517857	0.033231
AQP3	HF	-0.490028	0.0458455
AQP3	non_HF	0.490028	0.0458455
AQP4	HF	0.672381	0.00310597
AQP4	non_HF	-0.672381	0.00310597
AQP4-AS1	HF	0.203324	0.433802
AQP4-AS1	non_HF	-0.203324	0.433802
AQP9	HF	0.464278	0.0604569
AQP9	non_HF	-0.464278	0.0604569
ARAF	HF	0.406856	0.10507
ARAF	non_HF	-0.406856	0.10507
ARAP2	HF	-0.383591	0.128522
ARAP2	non_HF	0.383591	0.128522
ARAP3	HF	0.280108	0.276184
ARAP3	non_HF	-0.280108	0.276184
ARC	HF	0.161004	0.537023
ARC	non_HF	-0.161004	0.537023
AREG	HF	0.594657	0.0118117
AREG	non_HF	-0.594657	0.0118117
ARF1	HF	0.75245	0.000492123
ARF1	non_HF	-0.75245	0.000492123
ARF3	HF	0.540947	0.0249443
ARF3	non_HF	-0.540947	0.0249443
ARF4	HF	0.442838	0.0750472
ARF4	non_HF	-0.442838	0.0750472
ARF5	HF	0.433356	0.0822602
ARF5	non_HF	-0.433356	0.0822602
ARFGAP2	HF	0.366866	0.14748
ARFGAP2	non_HF	-0.366866	0.14748
ARFIP1	HF	0.224622	0.386079
ARFIP1	non_HF	-0.224622	0.386079
ARG2	HF	0.742245	0.000644929
ARG2	non_HF	-0.742245	0.000644929
ARGLU1	HF	-0.559224	0.0196021
ARGLU1	non_HF	0.559224	0.0196021
ARHGAP1	HF	0.255837	0.321627
ARHGAP1	non_HF	-0.255837	0.321627
ARHGAP11A	HF	-0.360006	0.155782
ARHGAP11A	non_HF	0.360006	0.155782
ARHGAP12	HF	-0.171165	0.511276
ARHGAP12	non_HF	0.171165	0.511276
ARHGAP15	HF	-0.328803	0.197532
ARHGAP15	non_HF	0.328803	0.197532
ARHGAP18	HF	0.569655	0.0169816
ARHGAP18	non_HF	-0.569655	0.0169816
ARHGAP21	HF	0.350415	0.167912
ARHGAP21	non_HF	-0.350415	0.167912
ARHGAP22	HF	0.214584	0.408202
ARHGAP22	non_HF	-0.214584	0.408202
ARHGAP24	HF	0.414829	0.0977843
ARHGAP24	non_HF	-0.414829	0.0977843
ARHGAP26	HF	0.437815	0.078808
ARHGAP26	non_HF	-0.437815	0.078808
ARHGAP27	HF	0.483665	0.0491782
ARHGAP27	non_HF	-0.483665	0.0491782
ARHGAP29	HF	0.334705	0.189126
ARHGAP29	non_HF	-0.334705	0.189126
ARHGAP31	HF	0.293585	0.252745
ARHGAP31	non_HF	-0.293585	0.252745
ARHGAP40	HF	0.298978	0.243725
ARHGAP40	non_HF	-0.298978	0.243725
ARHGAP42	HF	-0.0627646	0.810866
ARHGAP42	non_HF	0.0627646	0.810866
ARHGAP44	HF	0.326386	0.201044
ARHGAP44	non_HF	-0.326386	0.201044
ARHGAP5	HF	-0.424578	0.0893744
ARHGAP5	non_HF	0.424578	0.0893744
ARHGAP6	HF	0.492117	0.0447897
ARHGAP6	non_HF	-0.492117	0.0447897
ARHGAP8	HF	0.171567	0.510269
ARHGAP8	non_HF	-0.171567	0.510269
ARHGAP9	HF	0.0975892	0.709436
ARHGAP9	non_HF	-0.0975892	0.709436
ARHGDIA	HF	0.408157	0.103856
ARHGDIA	non_HF	-0.408157	0.103856
ARHGEF10	HF	-0.126426	0.628734
ARHGEF10	non_HF	0.126426	0.628734
ARHGEF11	HF	0.339223	0.182852
ARHGEF11	non_HF	-0.339223	0.182852
ARHGEF12	HF	0.151576	0.561421
ARHGEF12	non_HF	-0.151576	0.561421
ARHGEF17	HF	-0.28311	0.270852
ARHGEF17	non_HF	0.28311	0.270852
ARHGEF26	HF	0.420173	0.0931072
ARHGEF26	non_HF	-0.420173	0.0931072
ARHGEF35	HF	-0.43171	0.0835618
ARHGEF35	non_HF	0.43171	0.0835618
ARHGEF4	HF	0.328815	0.197514
ARHGEF4	non_HF	-0.328815	0.197514
ARHGEF40	HF	0.487419	0.0471906
ARHGEF40	non_HF	-0.487419	0.0471906
ARHGEF5	HF	-0.396368	0.115232
ARHGEF5	non_HF	0.396368	0.115232
ARHGEF6	HF	-0.0214171	0.934975
ARHGEF6	non_HF	0.0214171	0.934975
ARHGEF7	HF	-0.314695	0.218606
ARHGEF7	non_HF	0.314695	0.218606
ARHGEF9	HF	-0.294125	0.251833
ARHGEF9	non_HF	0.294125	0.251833
ARID1A	HF	0.28643	0.265029
ARID1A	non_HF	-0.28643	0.265029
ARID1B	HF	0.424608	0.0893497
ARID1B	non_HF	-0.424608	0.0893497
ARID3B	HF	0.399473	0.112154
ARID3B	non_HF	-0.399473	0.112154
ARID4A	HF	-0.315785	0.216927
ARID4A	non_HF	0.315785	0.216927
ARID4B	HF	-0.422382	0.0912216
ARID4B	non_HF	0.422382	0.0912216
ARID5B	HF	-0.419197	0.0939489
ARID5B	non_HF	0.419197	0.0939489
ARL11	HF	0.401382	0.110291
ARL11	non_HF	-0.401382	0.110291
ARL13A	HF	0.396301	0.115298
ARL13A	non_HF	-0.396301	0.115298
ARL14EP	HF	-0.440427	0.076836
ARL14EP	non_HF	0.440427	0.076836
ARL15	HF	0.236772	0.360201
ARL15	non_HF	-0.236772	0.360201
ARL17B	HF	-0.194763	0.45381
ARL17B	non_HF	0.194763	0.45381
ARL2	HF	0.222496	0.390708
ARL2	non_HF	-0.222496	0.390708
ARL2BP	HF	-0.325615	0.202173
ARL2BP	non_HF	0.325615	0.202173
ARL3	HF	-0.206535	0.426419
ARL3	non_HF	0.206535	0.426419
ARL4A	HF	0.220906	0.394191
ARL4A	non_HF	-0.220906	0.394191
ARL4AP1	HF	-0.415304	0.0973613
ARL4AP1	non_HF	0.415304	0.0973613
ARL4C	HF	-0.254923	0.32342
ARL4C	non_HF	0.254923	0.32342
ARL5C	HF	0.350168	0.168233
ARL5C	non_HF	-0.350168	0.168233
ARL6	HF	-0.320887	0.209185
ARL6	non_HF	0.320887	0.209185
ARL6IP4	HF	0.123929	0.635581
ARL6IP4	non_HF	-0.123929	0.635581
ARL6IP5	HF	0.27344	0.288257
ARL6IP5	non_HF	-0.27344	0.288257
ARL6IP6	HF	-0.660068	0.00393266
ARL6IP6	non_HF	0.660068	0.00393266
ARL8A	HF	0.304064	0.235405
ARL8A	non_HF	-0.304064	0.235405
ARL8B	HF	-0.288987	0.260598
ARL8B	non_HF	0.288987	0.260598
ARMC1	HF	-0.410408	0.101778
ARMC1	non_HF	0.410408	0.101778
ARMC2	HF	-0.311744	0.223189
ARMC2	non_HF	0.311744	0.223189
ARMC3	HF	0.38012	0.132308
ARMC3	non_HF	-0.38012	0.132308
ARMC6	HF	0.497909	0.0419572
ARMC6	non_HF	-0.497909	0.0419572
ARMC8	HF	-0.374285	0.138848
ARMC8	non_HF	0.374285	0.138848
ARMCX3	HF	0.489402	0.0461655
ARMCX3	non_HF	-0.489402	0.0461655
ARMCX4	HF	-0.143939	0.581527
ARMCX4	non_HF	0.143939	0.581527
ARMCX5	HF	0.154804	0.553014
ARMCX5	non_HF	-0.154804	0.553014
ARMCX6	HF	0.110843	0.671919
ARMCX6	non_HF	-0.110843	0.671919
ARMT1	HF	-0.327909	0.198825
ARMT1	non_HF	0.327909	0.198825
ARRB1	HF	0.111488	0.67011
ARRB1	non_HF	-0.111488	0.67011
ARRB2	HF	0.301547	0.2395
ARRB2	non_HF	-0.301547	0.2395
ARRDC1	HF	0.543487	0.0241412
ARRDC1	non_HF	-0.543487	0.0241412
ARRDC3	HF	-0.052031	0.842793
ARRDC3	non_HF	0.052031	0.842793
ARRDC4	HF	0.674418	0.00298402
ARRDC4	non_HF	-0.674418	0.00298402
ARSA	HF	0.401962	0.10973
ARSA	non_HF	-0.401962	0.10973
ARSB	HF	0.479104	0.0516764
ARSB	non_HF	-0.479104	0.0516764
ARSD	HF	0.432689	0.0827862
ARSD	non_HF	-0.432689	0.0827862
ARSE	HF	0.015341	0.9534
ARSE	non_HF	-0.015341	0.9534
ARSF	HF	0.38769	0.124147
ARSF	non_HF	-0.38769	0.124147
ARSK	HF	-0.19617	0.45049
ARSK	non_HF	0.19617	0.45049
ART1	HF	0.0779456	0.766199
ART1	non_HF	-0.0779456	0.766199
ART5	HF	0.181447	0.485829
ART5	non_HF	-0.181447	0.485829
AS3MT	HF	-0.565716	0.0179365
AS3MT	non_HF	0.565716	0.0179365
ASAH1	HF	0.398073	0.113535
ASAH1	non_HF	-0.398073	0.113535
ASAH2B	HF	-0.18859	0.468517
ASAH2B	non_HF	0.18859	0.468517
ASAP2	HF	0.674628	0.00297164
ASAP2	non_HF	-0.674628	0.00297164
ASB14	HF	0.0593077	0.82112
ASB14	non_HF	-0.0593077	0.82112
ASB4	HF	0.311271	0.223929
ASB4	non_HF	-0.311271	0.223929
ASB6	HF	0.43018	0.0847849
ASB6	non_HF	-0.43018	0.0847849
ASB7	HF	0.144715	0.57947
ASB7	non_HF	-0.144715	0.57947
ASB8	HF	0.422459	0.091156
ASB8	non_HF	-0.422459	0.091156
ASCC1	HF	0.224833	0.385622
ASCC1	non_HF	-0.224833	0.385622
ASCC2	HF	0.161812	0.534955
ASCC2	non_HF	-0.161812	0.534955
ASCL4	HF	0.574555	0.0158496
ASCL4	non_HF	-0.574555	0.0158496
ASF1A	HF	-0.434654	0.0812445
ASF1A	non_HF	0.434654	0.0812445
ASGR1	HF	0.564774	0.0181712
ASGR1	non_HF	-0.564774	0.0181712
ASGR2	HF	0.156981	0.547375
ASGR2	non_HF	-0.156981	0.547375
ASH1L	HF	-0.30263	0.237732
ASH1L	non_HF	0.30263	0.237732
ASMT	HF	0.00255111	0.992247
ASMT	non_HF	-0.00255111	0.992247
ASNA1	HF	0.570467	0.0167896
ASNA1	non_HF	-0.570467	0.0167896
ASNS	HF	-0.751864	0.0005
ASNS	non_HF	0.751864	0.0005
ASPH	HF	0.439523	0.0775146
ASPH	non_HF	-0.439523	0.0775146
ASPHD2	HF	0.10047	0.701225
ASPHD2	non_HF	-0.10047	0.701225
ASPM	HF	-0.295921	0.248812
ASPM	non_HF	0.295921	0.248812
ASRGL1	HF	0.143305	0.583211
ASRGL1	non_HF	-0.143305	0.583211
ASS1	HF	0.426538	0.0877493
ASS1	non_HF	-0.426538	0.0877493
ASTE1	HF	-0.264797	0.30437
ASTE1	non_HF	0.264797	0.30437
ASUN	HF	-0.291384	0.256485
ASUN	non_HF	0.291384	0.256485
ATCAY	HF	0.349936	0.168535
ATCAY	non_HF	-0.349936	0.168535
ATF5	HF	0.0799614	0.760316
ATF5	non_HF	-0.0799614	0.760316
ATF6B	HF	0.252746	0.327711
ATF6B	non_HF	-0.252746	0.327711
ATF7	HF	0.415759	0.0969583
ATF7	non_HF	-0.415759	0.0969583
ATF7IP2	HF	-0.386619	0.12528
ATF7IP2	non_HF	0.386619	0.12528
ATG10	HF	-0.100026	0.702488
ATG10	non_HF	0.100026	0.702488
ATG101	HF	0.267397	0.299467
ATG101	non_HF	-0.267397	0.299467
ATG14	HF	-0.052264	0.842097
ATG14	non_HF	0.052264	0.842097
ATG16L2	HF	0.314196	0.219375
ATG16L2	non_HF	-0.314196	0.219375
ATG2A	HF	0.643926	0.00527793
ATG2A	non_HF	-0.643926	0.00527793
ATG2B	HF	-0.538444	0.0257561
ATG2B	non_HF	0.538444	0.0257561
ATG5	HF	-0.23021	0.374054
ATG5	non_HF	0.23021	0.374054
ATHL1	HF	-0.303911	0.235653
ATHL1	non_HF	0.303911	0.235653
ATIC	HF	-0.553411	0.0211935
ATIC	non_HF	0.553411	0.0211935
ATL1	HF	0.269947	0.294705
ATL1	non_HF	-0.269947	0.294705
ATL2	HF	-0.266934	0.300337
ATL2	non_HF	0.266934	0.300337
ATL3	HF	-0.372512	0.140879
ATL3	non_HF	0.372512	0.140879
ATM	HF	-0.567004	0.0176198
ATM	non_HF	0.567004	0.0176198
ATN1	HF	0.197388	0.447626
ATN1	non_HF	-0.197388	0.447626
ATOH1	HF	-0.168225	0.518667
ATOH1	non_HF	0.168225	0.518667
ATOH8	HF	0.263601	0.306641
ATOH8	non_HF	-0.263601	0.306641
ATP10A	HF	-0.234722	0.364496
ATP10A	non_HF	0.234722	0.364496
ATP10D	HF	0.294582	0.251061
ATP10D	non_HF	-0.294582	0.251061
ATP11A	HF	0.368326	0.145753
ATP11A	non_HF	-0.368326	0.145753
ATP11B	HF	-0.523312	0.0311063
ATP11B	non_HF	0.523312	0.0311063
ATP12A	HF	0.0125012	0.96202
ATP12A	non_HF	-0.0125012	0.96202
ATP13A1	HF	0.126758	0.627826
ATP13A1	non_HF	-0.126758	0.627826
ATP13A2	HF	0.475131	0.0539294
ATP13A2	non_HF	-0.475131	0.0539294
ATP13A5	HF	-0.340621	0.18094
ATP13A5	non_HF	0.340621	0.18094
ATP1A3	HF	-0.0332383	0.899225
ATP1A3	non_HF	0.0332383	0.899225
ATP1A4	HF	0.35546	0.161456
ATP1A4	non_HF	-0.35546	0.161456
ATP1B1	HF	-0.197208	0.448048
ATP1B1	non_HF	0.197208	0.448048
ATP1B3	HF	-0.119214	0.648588
ATP1B3	non_HF	0.119214	0.648588
ATP1B3P1	HF	-0.232781	0.368591
ATP1B3P1	non_HF	0.232781	0.368591
ATP2A3	HF	0.141332	0.588459
ATP2A3	non_HF	-0.141332	0.588459
ATP2B1	HF	-0.488484	0.0466384
ATP2B1	non_HF	0.488484	0.0466384
ATP5D	HF	0.332698	0.191957
ATP5D	non_HF	-0.332698	0.191957
ATP5E	HF	0.0746395	0.775872
ATP5E	non_HF	-0.0746395	0.775872
ATP5EP2	HF	-0.190415	0.464145
ATP5EP2	non_HF	0.190415	0.464145
ATP5G1	HF	-0.107778	0.680534
ATP5G1	non_HF	0.107778	0.680534
ATP5H	HF	0.0308836	0.906334
ATP5H	non_HF	-0.0308836	0.906334
ATP5I	HF	0.0685928	0.793645
ATP5I	non_HF	-0.0685928	0.793645
ATP5J	HF	0.136821	0.600534
ATP5J	non_HF	-0.136821	0.600534
ATP5J2	HF	-0.040772	0.876533
ATP5J2	non_HF	0.040772	0.876533
ATP5L	HF	-0.368626	0.145399
ATP5L	non_HF	0.368626	0.145399
ATP5L2	HF	0.113489	0.664512
ATP5L2	non_HF	-0.113489	0.664512
ATP5S	HF	-0.100601	0.700853
ATP5S	non_HF	0.100601	0.700853
ATP6AP1L	HF	-0.48316	0.0494503
ATP6AP1L	non_HF	0.48316	0.0494503
ATP6AP2	HF	0.0921591	0.724997
ATP6AP2	non_HF	-0.0921591	0.724997
ATP6V0B	HF	0.466205	0.0592569
ATP6V0B	non_HF	-0.466205	0.0592569
ATP6V0C	HF	0.485099	0.0484116
ATP6V0C	non_HF	-0.485099	0.0484116
ATP6V0CP1	HF	0.416337	0.0964471
ATP6V0CP1	non_HF	-0.416337	0.0964471
ATP6V1A	HF	0.301405	0.239731
ATP6V1A	non_HF	-0.301405	0.239731
ATP6V1C1	HF	0.0821545	0.753931
ATP6V1C1	non_HF	-0.0821545	0.753931
ATP6V1C2	HF	0.349229	0.169456
ATP6V1C2	non_HF	-0.349229	0.169456
ATP6V1E1	HF	0.468722	0.0577169
ATP6V1E1	non_HF	-0.468722	0.0577169
ATP6V1F	HF	0.384401	0.127649
ATP6V1F	non_HF	-0.384401	0.127649
ATP6V1G3	HF	0.516048	0.0339594
ATP6V1G3	non_HF	-0.516048	0.0339594
ATP8A1	HF	-0.149549	0.566728
ATP8A1	non_HF	0.149549	0.566728
ATP8B2	HF	-0.362175	0.153123
ATP8B2	non_HF	0.362175	0.153123
ATP8B4	HF	0.288592	0.261279
ATP8B4	non_HF	-0.288592	0.261279
ATP9A	HF	0.289193	0.260243
ATP9A	non_HF	-0.289193	0.260243
ATP9B	HF	0.199062	0.443705
ATP9B	non_HF	-0.199062	0.443705
ATPIF1	HF	0.0209738	0.936318
ATPIF1	non_HF	-0.0209738	0.936318
ATR	HF	-0.339275	0.182781
ATR	non_HF	0.339275	0.182781
ATRAID	HF	-0.0343258	0.895945
ATRAID	non_HF	0.0343258	0.895945
ATRNL1	HF	0.0316568	0.903999
ATRNL1	non_HF	-0.0316568	0.903999
ATRX	HF	-0.176455	0.498105
ATRX	non_HF	0.176455	0.498105
ATXN1	HF	0.343515	0.177023
ATXN1	non_HF	-0.343515	0.177023
ATXN2L	HF	0.285696	0.26631
ATXN2L	non_HF	-0.285696	0.26631
ATXN3	HF	-0.3065	0.231485
ATXN3	non_HF	0.3065	0.231485
ATXN7L1	HF	-0.377238	0.135511
ATXN7L1	non_HF	0.377238	0.135511
AUH	HF	-0.12971	0.619769
AUH	non_HF	0.12971	0.619769
AURKA	HF	-0.126066	0.62972
AURKA	non_HF	0.126066	0.62972
AUTS2	HF	0.253933	0.325365
AUTS2	non_HF	-0.253933	0.325365
AVIL	HF	0.203293	0.433875
AVIL	non_HF	-0.203293	0.433875
AVPR1A	HF	0.0973348	0.710163
AVPR1A	non_HF	-0.0973348	0.710163
AXDND1	HF	0.294287	0.251559
AXDND1	non_HF	-0.294287	0.251559
AXIN1	HF	0.497036	0.0423751
AXIN1	non_HF	-0.497036	0.0423751
AXIN2	HF	-0.232304	0.369602
AXIN2	non_HF	0.232304	0.369602
AZGP1	HF	-0.0392839	0.881008
AZGP1	non_HF	0.0392839	0.881008
AZI2	HF	0.255751	0.321796
AZI2	non_HF	-0.255751	0.321796
AZIN1	HF	0.0718825	0.783963
AZIN1	non_HF	-0.0718825	0.783963
AZIN2	HF	-0.0951918	0.716293
AZIN2	non_HF	0.0951918	0.716293
AZU1	HF	0.0997281	0.703336
AZU1	non_HF	-0.0997281	0.703336
B2M	HF	-0.607542	0.00968604
B2M	non_HF	0.607542	0.00968604
B3GALNT1	HF	-0.241746	0.349895
B3GALNT1	non_HF	0.241746	0.349895
B3GALNT2	HF	-0.064576	0.805505
B3GALNT2	non_HF	0.064576	0.805505
B3GALT1	HF	-0.151814	0.5608
B3GALT1	non_HF	0.151814	0.5608
B3GALT2	HF	-0.295223	0.249982
B3GALT2	non_HF	0.295223	0.249982
B3GALT4	HF	0.075919	0.772124
B3GALT4	non_HF	-0.075919	0.772124
B3GALT5-AS1	HF	0.0957489	0.714698
B3GALT5-AS1	non_HF	-0.0957489	0.714698
B3GAT1	HF	0.20374	0.432844
B3GAT1	non_HF	-0.20374	0.432844
B3GAT3	HF	0.130602	0.617343
B3GAT3	non_HF	-0.130602	0.617343
B3GLCT	HF	-0.0261726	0.920575
B3GLCT	non_HF	0.0261726	0.920575
B3GNT5	HF	0.382048	0.130195
B3GNT5	non_HF	-0.382048	0.130195
B3GNT8	HF	0.603192	0.0103666
B3GNT8	non_HF	-0.603192	0.0103666
B4GALT3	HF	-0.0547367	0.834721
B4GALT3	non_HF	0.0547367	0.834721
B4GALT4	HF	-0.0341362	0.896516
B4GALT4	non_HF	0.0341362	0.896516
B4GALT5	HF	0.221912	0.391986
B4GALT5	non_HF	-0.221912	0.391986
B4GALT6	HF	0.0656098	0.802448
B4GALT6	non_HF	-0.0656098	0.802448
BAALC	HF	-0.313692	0.220156
BAALC	non_HF	0.313692	0.220156
BAALC-AS2	HF	0.182084	0.484271
BAALC-AS2	non_HF	-0.182084	0.484271
BACE1	HF	0.386955	0.124923
BACE1	non_HF	-0.386955	0.124923
BACE2	HF	-0.576893	0.015331
BACE2	non_HF	0.576893	0.015331
BACH1	HF	0.0615457	0.814479
BACH1	non_HF	-0.0615457	0.814479
BACH2	HF	-0.470527	0.0566306
BACH2	non_HF	0.470527	0.0566306
BAG2	HF	0.0108426	0.967056
BAG2	non_HF	-0.0108426	0.967056
BAG3	HF	0.0762871	0.771047
BAG3	non_HF	-0.0762871	0.771047
BAG4	HF	0.549922	0.0221961
BAG4	non_HF	-0.549922	0.0221961
BAGE3	HF	0.0862646	0.742004
BAGE3	non_HF	-0.0862646	0.742004
BAHCC1	HF	0.34565	0.17417
BAHCC1	non_HF	-0.34565	0.17417
BAIAP2-AS1	HF	0.226486	0.382045
BAIAP2-AS1	non_HF	-0.226486	0.382045
BAIAP3	HF	-0.395927	0.115674
BAIAP3	non_HF	0.395927	0.115674
BAK1	HF	0.193678	0.456376
BAK1	non_HF	-0.193678	0.456376
BAMBI	HF	0.25937	0.314754
BAMBI	non_HF	-0.25937	0.314754
BANF1	HF	0.482296	0.0499185
BANF1	non_HF	-0.482296	0.0499185
BANK1	HF	-0.558222	0.0198694
BANK1	non_HF	0.558222	0.0198694
BARX1	HF	0.0930409	0.722463
BARX1	non_HF	-0.0930409	0.722463
BASP1	HF	0.536451	0.0264168
BASP1	non_HF	-0.536451	0.0264168
BATF2	HF	0.157237	0.546714
BATF2	non_HF	-0.157237	0.546714
BATF3	HF	0.357847	0.158459
BATF3	non_HF	-0.357847	0.158459
BAX	HF	0.535924	0.0265936
BAX	non_HF	-0.535924	0.0265936
BAZ2A	HF	0.076635	0.770029
BAZ2A	non_HF	-0.076635	0.770029
BAZ2B	HF	0.135444	0.60424
BAZ2B	non_HF	-0.135444	0.60424
BBOF1	HF	-0.0441303	0.866445
BBOF1	non_HF	0.0441303	0.866445
BBS10	HF	-0.00532434	0.983819
BBS10	non_HF	0.00532434	0.983819
BBS12	HF	-0.252805	0.327594
BBS12	non_HF	0.252805	0.327594
BBS2	HF	-0.526778	0.0298114
BBS2	non_HF	0.526778	0.0298114
BBS4	HF	-0.12971	0.61977
BBS4	non_HF	0.12971	0.61977
BBS5	HF	-0.0775735	0.767286
BBS5	non_HF	0.0775735	0.767286
BBS9	HF	-0.330376	0.195268
BBS9	non_HF	0.330376	0.195268
BBX	HF	-0.262049	0.309603
BBX	non_HF	0.262049	0.309603
BCAR1	HF	0.268931	0.296597
BCAR1	non_HF	-0.268931	0.296597
BCAS2	HF	-0.133699	0.608949
BCAS2	non_HF	0.133699	0.608949
BCAT1	HF	0.419369	0.0938003
BCAT1	non_HF	-0.419369	0.0938003
BCAT2	HF	0.602446	0.0104869
BCAT2	non_HF	-0.602446	0.0104869
BCKDHA	HF	0.452052	0.0684922
BCKDHA	non_HF	-0.452052	0.0684922
BCKDHB	HF	-0.334046	0.190052
BCKDHB	non_HF	0.334046	0.190052
BCKDK	HF	0.383753	0.128347
BCKDK	non_HF	-0.383753	0.128347
BCL11A	HF	-0.333559	0.190739
BCL11A	non_HF	0.333559	0.190739
BCL11B	HF	-0.256916	0.319519
BCL11B	non_HF	0.256916	0.319519
BCL2	HF	-0.558055	0.0199142
BCL2	non_HF	0.558055	0.0199142
BCL2A1	HF	0.284056	0.269184
BCL2A1	non_HF	-0.284056	0.269184
BCL2L11	HF	0.0666469	0.799385
BCL2L11	non_HF	-0.0666469	0.799385
BCL2L13	HF	0.476322	0.0532464
BCL2L13	non_HF	-0.476322	0.0532464
BCL2L14	HF	-0.0215057	0.934706
BCL2L14	non_HF	0.0215057	0.934706
BCL2L15	HF	-0.663816	0.00366408
BCL2L15	non_HF	0.663816	0.00366408
BCL2L2	HF	0.69528	0.00194454
BCL2L2	non_HF	-0.69528	0.00194454
BCL3	HF	0.231188	0.37197
BCL3	non_HF	-0.231188	0.37197
BCL6	HF	0.454926	0.0665362
BCL6	non_HF	-0.454926	0.0665362
BCL7B	HF	0.342021	0.179038
BCL7B	non_HF	-0.342021	0.179038
BCL9	HF	-0.0441669	0.866335
BCL9	non_HF	0.0441669	0.866335
BCLAF1	HF	-0.233092	0.367934
BCLAF1	non_HF	0.233092	0.367934
BCO1	HF	0.53373	0.02734
BCO1	non_HF	-0.53373	0.02734
BCORL1	HF	0.37487	0.138182
BCORL1	non_HF	-0.37487	0.138182
BCORP1	HF	-0.18727	0.471694
BCORP1	non_HF	0.18727	0.471694
BCR	HF	0.141917	0.586902
BCR	non_HF	-0.141917	0.586902
BCS1L	HF	0.0379329	0.885075
BCS1L	non_HF	-0.0379329	0.885075
BDH1	HF	-0.422118	0.0914451
BDH1	non_HF	0.422118	0.0914451
BDH2	HF	-0.202556	0.43558
BDH2	non_HF	0.202556	0.43558
BDH2P1	HF	-0.0610615	0.815915
BDH2P1	non_HF	0.0610615	0.815915
BDKRB1	HF	-0.199966	0.441596
BDKRB1	non_HF	0.199966	0.441596
BDNF	HF	0.572283	0.0163668
BDNF	non_HF	-0.572283	0.0163668
BDP1	HF	-0.278581	0.278921
BDP1	non_HF	0.278581	0.278921
BECN1	HF	-0.200335	0.440737
BECN1	non_HF	0.200335	0.440737
BEND2	HF	0.432535	0.0829079
BEND2	non_HF	-0.432535	0.0829079
BEND5	HF	-0.437908	0.0787377
BEND5	non_HF	0.437908	0.0787377
BEND6	HF	0.437357	0.0791584
BEND6	non_HF	-0.437357	0.0791584
BEST1	HF	0.583045	0.0140297
BEST1	non_HF	-0.583045	0.0140297
BET1	HF	-0.358755	0.157329
BET1	non_HF	0.358755	0.157329
BET1L	HF	0.167295	0.521014
BET1L	non_HF	-0.167295	0.521014
BEX2	HF	-0.399884	0.111751
BEX2	non_HF	0.399884	0.111751
BEX4	HF	-0.324424	0.203924
BEX4	non_HF	0.324424	0.203924
BFSP1	HF	0.0573219	0.827023
BFSP1	non_HF	-0.0573219	0.827023
BHLHA9	HF	0.203911	0.432449
BHLHA9	non_HF	-0.203911	0.432449
BHLHE40	HF	0.369977	0.143816
BHLHE40	non_HF	-0.369977	0.143816
BICC1	HF	-0.0826853	0.752387
BICC1	non_HF	0.0826853	0.752387
BICD1	HF	-0.287553	0.263077
BICD1	non_HF	0.287553	0.263077
BID	HF	0.371773	0.141731
BID	non_HF	-0.371773	0.141731
BIN1	HF	-0.0178594	0.94576
BIN1	non_HF	0.0178594	0.94576
BIN3-IT1	HF	0.075843	0.772347
BIN3-IT1	non_HF	-0.075843	0.772347
BIRC2	HF	-0.679609	0.00269073
BIRC2	non_HF	0.679609	0.00269073
BIRC3	HF	-0.475436	0.0537538
BIRC3	non_HF	0.475436	0.0537538
BIVM	HF	-0.288178	0.261994
BIVM	non_HF	0.288178	0.261994
BLK	HF	-0.486878	0.0474734
BLK	non_HF	0.486878	0.0474734
BLM	HF	-0.358485	0.157665
BLM	non_HF	0.358485	0.157665
BLNK	HF	-0.317914	0.213675
BLNK	non_HF	0.317914	0.213675
BLOC1S1	HF	0.5024	0.0398564
BLOC1S1	non_HF	-0.5024	0.0398564
BLOC1S3	HF	0.674249	0.00299397
BLOC1S3	non_HF	-0.674249	0.00299397
BLOC1S6	HF	0.392861	0.118778
BLOC1S6	non_HF	-0.392861	0.118778
BLVRB	HF	0.595254	0.0117057
BLVRB	non_HF	-0.595254	0.0117057
BLZF1	HF	-0.287281	0.263549
BLZF1	non_HF	0.287281	0.263549
BMP1	HF	0.425952	0.0882326
BMP1	non_HF	-0.425952	0.0882326
BMP2K	HF	-0.144932	0.578895
BMP2K	non_HF	0.144932	0.578895
BMP6	HF	0.494072	0.0438181
BMP6	non_HF	-0.494072	0.0438181
BMP8B	HF	0.13844	0.596189
BMP8B	non_HF	-0.13844	0.596189
BMPR1A	HF	-0.41659	0.096225
BMPR1A	non_HF	0.41659	0.096225
BMS1P20	HF	0.0882971	0.736127
BMS1P20	non_HF	-0.0882971	0.736127
BMX	HF	0.368503	0.145544
BMX	non_HF	-0.368503	0.145544
BNC1	HF	0.00467321	0.985798
BNC1	non_HF	-0.00467321	0.985798
BNC2	HF	0.0122043	0.962921
BNC2	non_HF	-0.0122043	0.962921
BNIP3	HF	-0.240785	0.351874
BNIP3	non_HF	0.240785	0.351874
BOC	HF	0.15567	0.550768
BOC	non_HF	-0.15567	0.550768
BOLA3	HF	-0.273312	0.28849
BOLA3	non_HF	0.273312	0.28849
BORCS6	HF	0.463344	0.0610444
BORCS6	non_HF	-0.463344	0.0610444
BORCS7	HF	0.0887822	0.734726
BORCS7	non_HF	-0.0887822	0.734726
BPHL	HF	-0.450093	0.0698492
BPHL	non_HF	0.450093	0.0698492
BPI	HF	0.24434	0.344588
BPI	non_HF	-0.24434	0.344588
BPIFB6	HF	0.132081	0.613331
BPIFB6	non_HF	-0.132081	0.613331
BPIFC	HF	0.238572	0.356453
BPIFC	non_HF	-0.238572	0.356453
BPNT1	HF	-0.283763	0.2697
BPNT1	non_HF	0.283763	0.2697
BRAT1	HF	0.455976	0.0658323
BRAT1	non_HF	-0.455976	0.0658323
BRCA2	HF	-0.171845	0.509574
BRCA2	non_HF	0.171845	0.509574
BRD4	HF	0.113928	0.663288
BRD4	non_HF	-0.113928	0.663288
BRD7P3	HF	-0.0757732	0.772551
BRD7P3	non_HF	0.0757732	0.772551
BRD8	HF	-0.00297635	0.990955
BRD8	non_HF	0.00297635	0.990955
BRD9	HF	-0.0406239	0.876978
BRD9	non_HF	0.0406239	0.876978
BRI3BP	HF	0.326734	0.200536
BRI3BP	non_HF	-0.326734	0.200536
BRINP1	HF	0.360936	0.154639
BRINP1	non_HF	-0.360936	0.154639
BRINP2	HF	-0.0960061	0.713962
BRINP2	non_HF	0.0960061	0.713962
BRIP1	HF	-0.542336	0.0245027
BRIP1	non_HF	0.542336	0.0245027
BRIX1	HF	-0.404933	0.106884
BRIX1	non_HF	0.404933	0.106884
BRK1	HF	0.221	0.393984
BRK1	non_HF	-0.221	0.393984
BRMS1	HF	0.390379	0.121335
BRMS1	non_HF	-0.390379	0.121335
BRMS1L	HF	0.0234904	0.928694
BRMS1L	non_HF	-0.0234904	0.928694
BRPF1	HF	0.303369	0.236532
BRPF1	non_HF	-0.303369	0.236532
BRPF3	HF	0.195959	0.450987
BRPF3	non_HF	-0.195959	0.450987
BRSK2	HF	0.281411	0.273862
BRSK2	non_HF	-0.281411	0.273862
BRWD1	HF	-0.329079	0.197133
BRWD1	non_HF	0.329079	0.197133
BRWD3	HF	-0.136383	0.601712
BRWD3	non_HF	0.136383	0.601712
BSCL2	HF	0.371871	0.141617
BSCL2	non_HF	-0.371871	0.141617
BSDC1	HF	0.378906	0.133651
BSDC1	non_HF	-0.378906	0.133651
BSG	HF	0.658008	0.00408693
BSG	non_HF	-0.658008	0.00408693
BSND	HF	0.265078	0.303837
BSND	non_HF	-0.265078	0.303837
BSPH1	HF	0.413562	0.0989169
BSPH1	non_HF	-0.413562	0.0989169
BST1	HF	0.530537	0.0284547
BST1	non_HF	-0.530537	0.0284547
BST2	HF	0.361573	0.153858
BST2	non_HF	-0.361573	0.153858
BTBD11	HF	0.222346	0.391036
BTBD11	non_HF	-0.222346	0.391036
BTBD16	HF	0.109583	0.675455
BTBD16	non_HF	-0.109583	0.675455
BTBD2	HF	0.355094	0.161918
BTBD2	non_HF	-0.355094	0.161918
BTBD3	HF	0.201963	0.436953
BTBD3	non_HF	-0.201963	0.436953
BTBD8	HF	0.269507	0.295523
BTBD8	non_HF	-0.269507	0.295523
BTC	HF	0.162194	0.533978
BTC	non_HF	-0.162194	0.533978
BTD	HF	-0.314551	0.218827
BTD	non_HF	0.314551	0.218827
BTF3L4	HF	0.275994	0.283595
BTF3L4	non_HF	-0.275994	0.283595
BTG2	HF	0.11539	0.65921
BTG2	non_HF	-0.11539	0.65921
BTG3	HF	0.0821943	0.753815
BTG3	non_HF	-0.0821943	0.753815
BTG4	HF	0.421215	0.092214
BTG4	non_HF	-0.421215	0.092214
BTK	HF	0.116785	0.655327
BTK	non_HF	-0.116785	0.655327
BTLA	HF	-0.521139	0.0319395
BTLA	non_HF	0.521139	0.0319395
BTN1A1	HF	0.463333	0.0610516
BTN1A1	non_HF	-0.463333	0.0610516
BTN2A3P	HF	0.160344	0.538714
BTN2A3P	non_HF	-0.160344	0.538714
BTN3A1	HF	-0.531319	0.0281786
BTN3A1	non_HF	0.531319	0.0281786
BTN3A2	HF	-0.389988	0.121741
BTN3A2	non_HF	0.389988	0.121741
BTN3A3	HF	-0.555296	0.0206667
BTN3A3	non_HF	0.555296	0.0206667
BUB1	HF	-0.385148	0.126847
BUB1	non_HF	0.385148	0.126847
BUB3	HF	-0.499327	0.041285
BUB3	non_HF	0.499327	0.041285
BVES	HF	0.502979	0.0395913
BVES	non_HF	-0.502979	0.0395913
BYSL	HF	0.347661	0.17151
BYSL	non_HF	-0.347661	0.17151
BZW1	HF	-0.41371	0.0987841
BZW1	non_HF	0.41371	0.0987841
BZW2	HF	0.0534353	0.838602
BZW2	non_HF	-0.0534353	0.838602
C10orf113	HF	0.102052	0.696729
C10orf113	non_HF	-0.102052	0.696729
C10orf120	HF	0.0702551	0.788749
C10orf120	non_HF	-0.0702551	0.788749
C10orf131	HF	0.0237211	0.927996
C10orf131	non_HF	-0.0237211	0.927996
C10orf2	HF	-0.315132	0.217931
C10orf2	non_HF	0.315132	0.217931
C10orf54	HF	0.407636	0.104341
C10orf54	non_HF	-0.407636	0.104341
C10orf62	HF	0.112803	0.666429
C10orf62	non_HF	-0.112803	0.666429
C10orf88	HF	-0.600669	0.0107782
C10orf88	non_HF	0.600669	0.0107782
C11orf1	HF	-0.524666	0.0305956
C11orf1	non_HF	0.524666	0.0305956
C11orf24	HF	0.321568	0.208166
C11orf24	non_HF	-0.321568	0.208166
C11orf31	HF	-0.5381	0.0258691
C11orf31	non_HF	0.5381	0.0258691
C11orf40	HF	0.215507	0.406141
C11orf40	non_HF	-0.215507	0.406141
C11orf68	HF	0.546362	0.0232563
C11orf68	non_HF	-0.546362	0.0232563
C11orf70	HF	0.238373	0.356864
C11orf70	non_HF	-0.238373	0.356864
C11orf72	HF	-0.172935	0.506853
C11orf72	non_HF	0.172935	0.506853
C11orf73	HF	-0.353237	0.16428
C11orf73	non_HF	0.353237	0.16428
C11orf74	HF	-0.15107	0.562743
C11orf74	non_HF	0.15107	0.562743
C11orf80	HF	-0.623971	0.00743014
C11orf80	non_HF	0.623971	0.00743014
C11orf85	HF	-0.0593546	0.820981
C11orf85	non_HF	0.0593546	0.820981
C11orf96	HF	0.272342	0.290274
C11orf96	non_HF	-0.272342	0.290274
C12orf10	HF	0.430399	0.084609
C12orf10	non_HF	-0.430399	0.084609
C12orf29	HF	-0.200418	0.440542
C12orf29	non_HF	0.200418	0.440542
C12orf40	HF	0.235626	0.362599
C12orf40	non_HF	-0.235626	0.362599
C12orf42	HF	-0.582904	0.0140584
C12orf42	non_HF	0.582904	0.0140584
C12orf49	HF	0.449808	0.0700481
C12orf49	non_HF	-0.449808	0.0700481
C12orf50	HF	0.622493	0.007614
C12orf50	non_HF	-0.622493	0.007614
C12orf57	HF	-0.250095	0.332981
C12orf57	non_HF	0.250095	0.332981
C12orf65	HF	-0.342486	0.17841
C12orf65	non_HF	0.342486	0.17841
C12orf66	HF	-0.504584	0.0388639
C12orf66	non_HF	0.504584	0.0388639
C12orf74	HF	0.0976404	0.70929
C12orf74	non_HF	-0.0976404	0.70929
C12orf75	HF	-0.188553	0.468606
C12orf75	non_HF	0.188553	0.468606
C14orf1	HF	-0.116849	0.65515
C14orf1	non_HF	0.116849	0.65515
C14orf142	HF	0.100768	0.700376
C14orf142	non_HF	-0.100768	0.700376
C14orf166	HF	-0.294073	0.251919
C14orf166	non_HF	0.294073	0.251919
C14orf169	HF	-0.246634	0.339934
C14orf169	non_HF	0.246634	0.339934
C14orf2	HF	-0.146203	0.575536
C14orf2	non_HF	0.146203	0.575536
C14orf28	HF	-0.49761	0.0421002
C14orf28	non_HF	0.49761	0.0421002
C14orf39	HF	0.442731	0.0751265
C14orf39	non_HF	-0.442731	0.0751265
C14orf80	HF	0.155703	0.550681
C14orf80	non_HF	-0.155703	0.550681
C15orf39	HF	0.418912	0.0941955
C15orf39	non_HF	-0.418912	0.0941955
C15orf41	HF	-0.148479	0.569537
C15orf41	non_HF	0.148479	0.569537
C15orf43	HF	0.19195	0.460483
C15orf43	non_HF	-0.19195	0.460483
C15orf48	HF	0.273775	0.287642
C15orf48	non_HF	-0.273775	0.287642
C15orf53	HF	-0.355332	0.161617
C15orf53	non_HF	0.355332	0.161617
C15orf54	HF	0.181699	0.485213
C15orf54	non_HF	-0.181699	0.485213
C15orf57	HF	0.344049	0.176307
C15orf57	non_HF	-0.344049	0.176307
C15orf61	HF	-0.118985	0.649224
C15orf61	non_HF	0.118985	0.649224
C16orf52	HF	-0.668033	0.00337992
C16orf52	non_HF	0.668033	0.00337992
C16orf54	HF	0.206472	0.426564
C16orf54	non_HF	-0.206472	0.426564
C16orf87	HF	0.367497	0.146732
C16orf87	non_HF	-0.367497	0.146732
C16orf95	HF	0.251668	0.329847
C16orf95	non_HF	-0.251668	0.329847
C17orf105	HF	0.278029	0.279914
C17orf105	non_HF	-0.278029	0.279914
C17orf49	HF	0.0488447	0.852318
C17orf49	non_HF	-0.0488447	0.852318
C17orf58	HF	0.106894	0.683027
C17orf58	non_HF	-0.106894	0.683027
C17orf75	HF	-0.425732	0.0884151
C17orf75	non_HF	0.425732	0.0884151
C17orf80	HF	-0.499965	0.0409853
C17orf80	non_HF	0.499965	0.0409853
C17orf97	HF	0.150493	0.564254
C17orf97	non_HF	-0.150493	0.564254
C18orf25	HF	-0.360848	0.154747
C18orf25	non_HF	0.360848	0.154747
C18orf32	HF	-0.427458	0.0869934
C18orf32	non_HF	0.427458	0.0869934
C18orf54	HF	-0.158319	0.543922
C18orf54	non_HF	0.158319	0.543922
C19orf12	HF	0.150991	0.562949
C19orf12	non_HF	-0.150991	0.562949
C19orf18	HF	-0.136942	0.600209
C19orf18	non_HF	0.136942	0.600209
C19orf24	HF	0.362943	0.152189
C19orf24	non_HF	-0.362943	0.152189
C19orf25	HF	0.44907	0.070566
C19orf25	non_HF	-0.44907	0.070566
C19orf43	HF	0.58665	0.0133086
C19orf43	non_HF	-0.58665	0.0133086
C19orf47	HF	0.23812	0.357391
C19orf47	non_HF	-0.23812	0.357391
C19orf52	HF	0.213185	0.411338
C19orf52	non_HF	-0.213185	0.411338
C19orf53	HF	0.0434805	0.868396
C19orf53	non_HF	-0.0434805	0.868396
C19orf54	HF	0.457927	0.0645381
C19orf54	non_HF	-0.457927	0.0645381
C19orf60	HF	0.409557	0.10256
C19orf60	non_HF	-0.409557	0.10256
C19orf70	HF	0.0694917	0.790996
C19orf70	non_HF	-0.0694917	0.790996
C1D	HF	0.0764122	0.770681
C1D	non_HF	-0.0764122	0.770681
C1DP3	HF	-0.0201421	0.938839
C1DP3	non_HF	0.0201421	0.938839
C1GALT1	HF	-0.488025	0.0468756
C1GALT1	non_HF	0.488025	0.0468756
C1orf101	HF	-0.367477	0.146755
C1orf101	non_HF	0.367477	0.146755
C1orf105	HF	0.210958	0.416356
C1orf105	non_HF	-0.210958	0.416356
C1orf112	HF	-0.258115	0.317186
C1orf112	non_HF	0.258115	0.317186
C1orf115	HF	0.225908	0.383293
C1orf115	non_HF	-0.225908	0.383293
C1orf122	HF	-0.0567338	0.828773
C1orf122	non_HF	0.0567338	0.828773
C1orf131	HF	-0.26063	0.312326
C1orf131	non_HF	0.26063	0.312326
C1orf145	HF	-0.169768	0.514782
C1orf145	non_HF	0.169768	0.514782
C1orf158	HF	0.206868	0.425657
C1orf158	non_HF	-0.206868	0.425657
C1orf162	HF	0.335844	0.18753
C1orf162	non_HF	-0.335844	0.18753
C1orf168	HF	0.47283	0.0552672
C1orf168	non_HF	-0.47283	0.0552672
C1orf186	HF	-0.312276	0.222358
C1orf186	non_HF	0.312276	0.222358
C1orf189	HF	0.51232	0.0354994
C1orf189	non_HF	-0.51232	0.0354994
C1orf198	HF	0.678929	0.00272773
C1orf198	non_HF	-0.678929	0.00272773
C1orf21	HF	0.12765	0.625387
C1orf21	non_HF	-0.12765	0.625387
C1orf220	HF	-0.723859	0.00101931
C1orf220	non_HF	0.723859	0.00101931
C1orf228	HF	0.138442	0.596185
C1orf228	non_HF	-0.138442	0.596185
C1orf229	HF	0.157572	0.54585
C1orf229	non_HF	-0.157572	0.54585
C1orf27	HF	0.0735578	0.779044
C1orf27	non_HF	-0.0735578	0.779044
C1orf52	HF	0.363582	0.151416
C1orf52	non_HF	-0.363582	0.151416
C1orf54	HF	-0.266953	0.300301
C1orf54	non_HF	0.266953	0.300301
C1orf87	HF	0.297815	0.245652
C1orf87	non_HF	-0.297815	0.245652
C1QA	HF	0.433658	0.0820235
C1QA	non_HF	-0.433658	0.0820235
C1QB	HF	0.376124	0.136764
C1QB	non_HF	-0.376124	0.136764
C1QC	HF	0.420588	0.0927504
C1QC	non_HF	-0.420588	0.0927504
C1QL2	HF	0.0813766	0.756194
C1QL2	non_HF	-0.0813766	0.756194
C1QL3	HF	0.29598	0.248713
C1QL3	non_HF	-0.29598	0.248713
C1QTNF3	HF	-0.277616	0.28066
C1QTNF3	non_HF	0.277616	0.28066
C1QTNF6	HF	-0.178242	0.493694
C1QTNF6	non_HF	0.178242	0.493694
C1QTNF7	HF	0.363878	0.151058
C1QTNF7	non_HF	-0.363878	0.151058
C1QTNF8	HF	0.182618	0.482968
C1QTNF8	non_HF	-0.182618	0.482968
C1QTNF9	HF	0.00304241	0.990754
C1QTNF9	non_HF	-0.00304241	0.990754
C1QTNF9B	HF	-0.143765	0.58199
C1QTNF9B	non_HF	0.143765	0.58199
C2	HF	0.571174	0.016624
C2	non_HF	-0.571174	0.016624
C20orf173	HF	0.151207	0.562385
C20orf173	non_HF	-0.151207	0.562385
C20orf197	HF	0.223735	0.388006
C20orf197	non_HF	-0.223735	0.388006
C20orf24	HF	-0.313007	0.22122
C20orf24	non_HF	0.313007	0.22122
C20orf27	HF	0.426205	0.0880236
C20orf27	non_HF	-0.426205	0.0880236
C20orf85	HF	0.325314	0.202614
C20orf85	non_HF	-0.325314	0.202614
C20orf96	HF	0.0155075	0.952895
C20orf96	non_HF	-0.0155075	0.952895
C21orf59	HF	-0.111567	0.66989
C21orf59	non_HF	0.111567	0.66989
C21orf62	HF	0.319173	0.211766
C21orf62	non_HF	-0.319173	0.211766
C21orf62-AS1	HF	-0.161496	0.535762
C21orf62-AS1	non_HF	0.161496	0.535762
C21orf91	HF	-0.537053	0.0262159
C21orf91	non_HF	0.537053	0.0262159
C22orf23	HF	0.111319	0.670584
C22orf23	non_HF	-0.111319	0.670584
C22orf34	HF	0.313065	0.22113
C22orf34	non_HF	-0.313065	0.22113
C2CD2L	HF	0.410374	0.101809
C2CD2L	non_HF	-0.410374	0.101809
C2CD4A	HF	0.232042	0.370156
C2CD4A	non_HF	-0.232042	0.370156
C2orf15	HF	-0.166324	0.523469
C2orf15	non_HF	0.166324	0.523469
C2orf27B	HF	0.266896	0.300408
C2orf27B	non_HF	-0.266896	0.300408
C2orf44	HF	-0.307269	0.230257
C2orf44	non_HF	0.307269	0.230257
C2orf47	HF	-0.32515	0.202855
C2orf47	non_HF	0.32515	0.202855
C2orf69	HF	-0.0647418	0.805014
C2orf69	non_HF	0.0647418	0.805014
C2orf76	HF	0.0804405	0.75892
C2orf76	non_HF	-0.0804405	0.75892
C2orf88	HF	0.263449	0.30693
C2orf88	non_HF	-0.263449	0.30693
C3AR1	HF	0.213009	0.411735
C3AR1	non_HF	-0.213009	0.411735
C3orf14	HF	0.185407	0.476193
C3orf14	non_HF	-0.185407	0.476193
C3orf17	HF	-0.452998	0.0678437
C3orf17	non_HF	0.452998	0.0678437
C3orf18	HF	0.0768274	0.769467
C3orf18	non_HF	-0.0768274	0.769467
C3orf20	HF	0.549496	0.022321
C3orf20	non_HF	-0.549496	0.022321
C3orf22	HF	0.307381	0.230079
C3orf22	non_HF	-0.307381	0.230079
C3orf33	HF	-0.026118	0.92074
C3orf33	non_HF	0.026118	0.92074
C3orf38	HF	-0.209111	0.420545
C3orf38	non_HF	0.209111	0.420545
C3orf49	HF	0.429445	0.0853775
C3orf49	non_HF	-0.429445	0.0853775
C3orf58	HF	0.388634	0.123154
C3orf58	non_HF	-0.388634	0.123154
C3orf79	HF	-0.0921754	0.72495
C3orf79	non_HF	0.0921754	0.72495
C4orf17	HF	0.332881	0.191697
C4orf17	non_HF	-0.332881	0.191697
C4orf27	HF	-0.269997	0.294612
C4orf27	non_HF	0.269997	0.294612
C4orf3	HF	-0.181051	0.486795
C4orf3	non_HF	0.181051	0.486795
C4orf33	HF	-0.117706	0.652769
C4orf33	non_HF	0.117706	0.652769
C4orf45	HF	0.104393	0.690092
C4orf45	non_HF	-0.104393	0.690092
C5	HF	0.0843588	0.747528
C5	non_HF	-0.0843588	0.747528
C5AR1	HF	0.425816	0.0883449
C5AR1	non_HF	-0.425816	0.0883449
C5AR2	HF	0.320636	0.209561
C5AR2	non_HF	-0.320636	0.209561
C5orf15	HF	0.00406513	0.987646
C5orf15	non_HF	-0.00406513	0.987646
C5orf17	HF	0.232872	0.368398
C5orf17	non_HF	-0.232872	0.368398
C5orf24	HF	0.381431	0.13087
C5orf24	non_HF	-0.381431	0.13087
C5orf28	HF	-0.72535	0.00098346
C5orf28	non_HF	0.72535	0.00098346
C5orf30	HF	0.39186	0.119805
C5orf30	non_HF	-0.39186	0.119805
C5orf34	HF	-0.120836	0.644104
C5orf34	non_HF	0.120836	0.644104
C5orf38	HF	0.248481	0.336213
C5orf38	non_HF	-0.248481	0.336213
C5orf42	HF	-0.328527	0.197931
C5orf42	non_HF	0.328527	0.197931
C5orf45	HF	-0.521925	0.0316362
C5orf45	non_HF	0.521925	0.0316362
C5orf56	HF	-0.237067	0.359586
C5orf56	non_HF	0.237067	0.359586
C5orf63	HF	-0.664313	0.00362962
C5orf63	non_HF	0.664313	0.00362962
C5orf64	HF	0.0362244	0.890221
C5orf64	non_HF	-0.0362244	0.890221
C6	HF	0.200737	0.4398
C6	non_HF	-0.200737	0.4398
C6orf10	HF	0.273338	0.288443
C6orf10	non_HF	-0.273338	0.288443
C6orf136	HF	0.231983	0.370282
C6orf136	non_HF	-0.231983	0.370282
C6orf163	HF	-0.317427	0.214417
C6orf163	non_HF	0.317427	0.214417
C6orf203	HF	-0.0741347	0.777352
[truncated: 18,001 more rows]
