# Supplementary material for: Identification of monocyte-associated genes as predictive biomarkers of heart failure after acute myocardial infarction
Source: BMC Med Genomics. 2021 Feb 9;14:44. doi: 10.1186/s12920-021-00890-6 (PMC7871627; doi:10.1186/s12920-021-00890-6)
Supplement: Supplementary file 6 — Additional file 6: Table S4. Genes of significant modules. [file 12920_2021_890_MOESM6_ESM.xlsx]

## Sheet: Sheet1
turquoise module				blue module
Gene_symbol	geneModuleMembership	geneTraitCor		Gene_symbol	geneModuleMembership	geneTraitCor
ALDH4A1	0.810721	0.769728		PPP3CC	0.970262	-0.492088
CDA	0.812237	0.738851		GLS	0.969486	-0.517815
ACRBP	0.807949	0.735941		CLEC2D	0.962236	-0.44476
KCTD12	0.884911	0.727961		KLF12	0.959461	-0.535873
G6PD	0.889659	0.701481		ZNF507	0.957068	-0.505169
ORAI3	0.85626	0.690623		DDHD2	0.951442	-0.535942
VPS18	0.834981	0.689243		CASP8AP2	0.950643	-0.432901
CLPB	0.860472	0.684772		NKTR	0.950427	-0.529957
RAB40C	0.863572	0.678601		CD96	0.946521	-0.507262
CEBPD	0.895712	0.674357		KPNA5	0.945802	-0.576482
GRAMD4	0.848299	0.67239		CCDC91	0.945205	-0.552822
SH3TC1	0.826598	0.670166		LANCL1	0.944839	-0.566238
HAAO	0.849813	0.668659		CDK5RAP2	0.944473	-0.402764
MMP19	0.827741	0.668063		ZMYND11	0.942358	-0.50961
CTSD	0.834843	0.665294		TTC27	0.940632	-0.432932
LPAR2	0.875192	0.66366		WRN	0.940276	-0.420337
GMPPA	0.896622	0.662324		ABCA5	0.939979	-0.509947
TMEM150B	0.853321	0.660228		ADD3	0.93959	-0.526235
BSG	0.817093	0.658008		NOP58	0.939132	-0.397104
YWHAG	0.851544	0.657976		ANKRD36C	0.937202	-0.542708
ITGAM	0.910297	0.646875		PRPF39	0.935178	-0.463978
TRIOBP	0.818027	0.64659		KLHDC2	0.934634	-0.408427
CLUH	0.828687	0.645021		ZCCHC11	0.934454	-0.463902
ATG2A	0.829285	0.643926		NPAT	0.93399	-0.530075
HMG20B	0.804399	0.643789		ABCD2	0.933549	-0.544133
TLN1	0.877692	0.643338		PRKACB	0.933112	-0.360545
YIPF3	0.861088	0.638075		PEX1	0.932621	-0.384216
SIRPB2	0.887722	0.637174		SYNE2	0.932495	-0.38262
PQLC2	0.892582	0.63685		AGL	0.93158	-0.501684
KLHL18	0.847328	0.635642		ZNF138	0.92784	-0.458773
IL18BP	0.849725	0.635243		TC2N	0.927464	-0.460457
CCDC124	0.847228	0.634855		C5orf63	0.926801	-0.664313
RPS6KA4	0.878882	0.630074		ATM	0.926762	-0.567004
HK3	0.861893	0.626347		OSGEPL1	0.926374	-0.484901
AGTRAP	0.80128	0.623233		RBL1	0.926312	-0.474357
EHBP1L1	0.832285	0.622533		SLC39A10	0.925202	-0.567686
REEP4	0.891633	0.622014		TMEM106B	0.924235	-0.61702
ST14	0.823193	0.621579		BMPR1A	0.923797	-0.41659
LAMB2	0.836241	0.620771		GPR89B	0.922755	-0.705755
TPP1	0.898231	0.619142		WDR89	0.922661	-0.473646
LAMTOR1	0.81269	0.617916		SP4	0.922592	-0.416874
CUX1	0.892285	0.617443		SACS	0.922385	-0.590256
ZNF746	0.916357	0.616804		TBC1D32	0.922105	-0.465489
NKIRAS2	0.875311	0.615259		OXCT1	0.921622	-0.382914
COPE	0.822976	0.614748		ZNF721	0.921248	-0.471699
THEMIS2	0.893304	0.613938		TUBD1	0.921058	-0.396596
ERGIC1	0.80576	0.613841		RHOH	0.920707	-0.547977
CTIF	0.873839	0.613328		FAM208B	0.920321	-0.419908
SH2B2	0.922603	0.61296		TFB1M	0.919273	-0.454061
CEBPB	0.864055	0.612286		MTA3	0.918676	-0.516311
CAPN1	0.883397	0.610654		SLC10A5	0.918231	-0.480112
CPNE2	0.909323	0.605612		CRBN	0.917372	-0.496409
SLX1A	0.868003	0.599129		KDM3A	0.9169	-0.550959
SNAPC2	0.83023	0.598015		DCUN1D4	0.916454	-0.495916
COLGALT1	0.915415	0.595052		PPWD1	0.916288	-0.518199
SPECC1	0.835478	0.594713		ANKRD12	0.91602	-0.50168
CFP	0.877134	0.594436		RTTN	0.915593	-0.46916
OGDH	0.839891	0.592227		NUP88	0.914977	-0.398026
DGKZ	0.883816	0.591707		ZNF107	0.914617	-0.582898
STXBP2	0.843288	0.584983		ODF2L	0.913999	-0.432563
SRF	0.832372	0.583736		ZNF880	0.913482	-0.553892
BEST1	0.865258	0.583045		PLEKHA1	0.913207	-0.417004
SLC43A2	0.943853	0.582346		SLC4A7	0.91308	-0.577731
PLA2G15	0.824934	0.581098		AIDA	0.912723	-0.598554
USB1	0.924487	0.580602		HNRNPA1L2	0.912332	-0.565527
WDTC1	0.805261	0.580001		KLHDC1	0.911984	-0.5883
SNX21	0.814461	0.577713		GOLGA4	0.910596	-0.401784
SMARCD3	0.921556	0.57753		PSIP1	0.910498	-0.509977
ADAP1	0.945496	0.577381		CDC14A	0.910372	-0.441108
MOSPD3	0.866858	0.576897		PUS7L	0.909737	-0.543948
ABCD1	0.956318	0.573048		GCNT4	0.908992	-0.444863
CALHM2	0.872787	0.57272		MAGOHB	0.908692	-0.394211
ZNF598	0.807473	0.57252		CDK17	0.908551	-0.498247
ASNA1	0.865846	0.570467		GCC2	0.908177	-0.59035
ANKS1A	0.858305	0.570223		MSH2	0.907781	-0.508109
NFKBIB	0.834721	0.569658		TARBP1	0.907251	-0.537234
ADRM1	0.851037	0.569308		MGAT4A	0.906865	-0.419966
PHC2	0.908945	0.569116		DDX6	0.906734	-0.468182
PTPN18	0.946226	0.56826		FANCD2	0.906684	-0.605295
DOK3	0.976394	0.568234		ZNF583	0.905981	-0.618463
EPAS1	0.882002	0.56691		TNFAIP8	0.905146	-0.429211
ACVRL1	0.858087	0.56491		PEX3	0.905136	-0.371213
GNA11	0.850214	0.563989		ZEB1	0.904801	-0.467144
FGR	0.9067	0.561679		TARSL2	0.904696	-0.450378
TMEM127	0.910177	0.56115		CARF	0.90382	-0.390185
RIN1	0.909349	0.560443		CASK	0.903038	-0.472354
LOC441179	0.842901	0.560416		THEMIS	0.902576	-0.402577
PIP5K1C	0.95287	0.5604		TDP1	0.901541	-0.385683
LINC01002	0.85925	0.559681		PDE7A	0.900927	-0.585699
RCN3	0.852565	0.559554		TRMT11	0.900601	-0.486138
SLC16A3	0.877235	0.558773		MFSD8	0.900417	-0.502281
TOR2A	0.92166	0.558689		TRMT13	0.900186	-0.553512
GSN	0.809261	0.557436		TMTC3	0.899921	-0.656001
ALDH3B1	0.94728	0.555813		CLDND1	0.899041	-0.677374
MEF2D	0.898482	0.553715		NEK1	0.898938	-0.375744
TNRC18	0.820598	0.553145		HACE1	0.898733	-0.350831
FZD1	0.869661	0.549742		ZNF573	0.897313	-0.551093
RHBDF2	0.914824	0.549728		AKT3	0.897227	-0.390999
LATS2	0.864157	0.54966		CCSER2	0.897174	-0.410808
TRPM2	0.896104	0.549255		LRBA	0.89713	-0.514755
RASGRP4	0.961274	0.548321		C5orf45	0.896662	-0.521925
PIK3R5	0.882392	0.547606		DOCK9	0.895984	-0.602894
KCNK6	0.932178	0.547223		FAM214A	0.895907	-0.510761
TNFSF13	0.876013	0.544794		ASF1A	0.895534	-0.434654
QSOX1	0.968664	0.543915		SNORD44	0.895197	-0.36991
ARRDC1	0.856378	0.543487		MPHOSPH9	0.895172	-0.435656
SIRT2	0.937513	0.543311		MPP6	0.895108	-0.387936
SPATA2	0.81549	0.542684		ZBTB25	0.895067	-0.447577
ABI3	0.824121	0.541857		HLTF	0.894965	-0.532921
ARF3	0.937538	0.540947		SPTBN1	0.894775	-0.61667
ZNF516	0.853203	0.540138		NEMP1	0.894676	-0.501751
TMPPE	0.8034	0.538932		TMEM116	0.894629	-0.460305
TTYH2	0.824616	0.537306		FAM175A	0.894367	-0.466037
SLC11A1	0.854407	0.53591		MTR	0.89429	-0.575931
CA5BP1	0.941312	0.535724		IPP	0.893199	-0.476869
TBC1D30	0.817299	0.535247		NOC3L	0.89256	-0.49347
ITGB2	0.807123	0.533727		ATIC	0.892543	-0.553411
PREX1	0.86927	0.532983		TRAT1	0.891985	-0.49246
MIER2	0.893319	0.531992		TMEM156	0.891811	-0.523017
TOM1	0.869271	0.531432		LNX2	0.8913	-0.548578
DEF8	0.809231	0.531271		NUP107	0.891006	-0.436095
SPRED2	0.801885	0.530619		GTF2IRD2B	0.890686	-0.372854
DPYSL2	0.826826	0.530558		ZNF84	0.889239	-0.490956
VDR	0.891237	0.528158		MTBP	0.888881	-0.458208
MYO1F	0.921572	0.528		FBXO21	0.888854	-0.38154
CEP295NL	0.82191	0.527081		CLYBL	0.88848	-0.511068
MYO7A	0.834734	0.526031		SNORD94	0.888449	-0.425968
GGA1	0.827847	0.525847		MAP3K4	0.888267	-0.488681
PNPLA6	0.917738	0.524806		MALT1	0.888074	-0.537687
ZC3H3	0.925237	0.523732		RPAP2	0.888029	-0.365477
LOXL3	0.858676	0.52299		TTC39B	0.887655	-0.392844
MIR223	0.839479	0.522012		IGIP	0.88719	-0.442632
CLCN7	0.855297	0.521623		OBFC1	0.886928	-0.35387
LILRA2	0.852135	0.520455		CXorf57	0.886656	-0.355755
SLC27A1	0.878404	0.519974		MLLT3	0.886457	-0.408096
GM2A	0.875064	0.519961		TMEM50B	0.886405	-0.441534
PNPLA1	0.90426	0.519007		EXOC2	0.885986	-0.553163
PLXND1	0.891362	0.518104		ORC2	0.885363	-0.479766
IDUA	0.800351	0.517727		WDR33	0.885281	-0.437472
STAB1	0.909554	0.516885		ANKRD36	0.885156	-0.424228
LOC729603	0.856816	0.516441		OFD1	0.885009	-0.562712
CCDC71L	0.801587	0.516118		GPR171	0.884841	-0.374255
KXD1	0.862296	0.514929		NEMP2	0.884578	-0.54752
SPNS1	0.909007	0.514766		ZNF292	0.883867	-0.453915
KCNG2	0.862294	0.514425		EML4	0.883848	-0.696542
ZFHX3	0.846627	0.514183		SYNRG	0.8837	-0.467025
FRAT2	0.80525	0.51387		XPO4	0.883366	-0.541563
MIDN	0.849148	0.512735		ICOS	0.88257	-0.64576
TCIRG1	0.886647	0.512556		FUT8	0.882438	-0.53173
LRRC25	0.843272	0.512151		ZCCHC7	0.882087	-0.474131
GAS7	0.842758	0.511623		ALG6	0.881872	-0.638267
TMEM175	0.88093	0.510538		ZNF345	0.881635	-0.475333
RNF26	0.82537	0.509999		SCAI	0.88138	-0.394033
MCOLN1	0.941327	0.507981		TRDMT1	0.881217	-0.415995
PLD2	0.928992	0.507802		SLC9B1	0.880942	-0.548683
EFNB1	0.80462	0.506316		SP140	0.880816	-0.421281
CD74	0.840318	0.505569		C21orf91	0.880759	-0.537053
CMIP	0.813395	0.505273		NIPAL3	0.880157	-0.557839
ZFP92	0.806886	0.505057		TMEM243	0.879604	-0.574347
SIK2	0.814327	0.504912		URI1	0.87947	-0.613854
PPP1R12C	0.919941	0.504758		KIAA1328	0.879329	-0.575149
FKBP8	0.803546	0.504459		SLAMF1	0.879192	-0.467856
MKL1	0.889722	0.503532		SF3B1	0.878872	-0.506603
SNX33	0.875968	0.503057		RFC1	0.878392	-0.406501
AKT2	0.905174	0.502052		CASD1	0.878035	-0.521057
STK32B	0.845213	0.501851		STXBP4	0.877553	-0.55325
KIAA0513	0.809202	0.500428		TUBGCP5	0.877129	-0.485711
PRICKLE3	0.896938	0.499734		MAD2L1	0.876311	-0.603812
SFXN5	0.856434	0.499303		SLFN12L	0.875892	-0.379058
E2F4	0.898333	0.499071		NARS2	0.87585	-0.356682
STRN4	0.939067	0.498192		CDC42SE2	0.875516	-0.538753
S100A11	0.823634	0.495642		YAE1D1	0.875289	-0.556712
DES	0.855645	0.495377		AGK	0.874559	-0.451746
SLC22A18	0.837999	0.494328		DDX60	0.873886	-0.374222
MAF1	0.869418	0.493327		ZNF766	0.873573	-0.42516
MARVELD1	0.811975	0.491987		AHSA2	0.873048	-0.496042
MTF1	0.80346	0.491421		STX17	0.872864	-0.431779
TMEM39B	0.854927	0.491052		IARS	0.872677	-0.403639
IFFO1	0.83372	0.488826		TAF1D	0.872141	-0.692977
ZNF385A	0.925902	0.488297		NAE1	0.871965	-0.433085
ARHGEF40	0.885822	0.487419		ZBTB24	0.871551	-0.359584
ATP6V0C	0.954332	0.485099		ZNF528	0.871338	-0.465325
GLTSCR1	0.958082	0.484827		SLFN5	0.871077	-0.611309
ARHGAP27	0.95154	0.483665		MGAT5	0.871055	-0.367509
CHP1	0.871252	0.481884		ZNF33B	0.870712	-0.446118
RASSF4	0.896072	0.481634		NGLY1	0.870642	-0.493351
TTYH3	0.865469	0.481052		HEATR1	0.870487	-0.692464
LILRB2	0.8897	0.480112		ZNF382	0.87041	-0.380893
EFHD2	0.919417	0.479932		NOL11	0.869695	-0.441065
DLG4	0.850287	0.479774		NUP133	0.869427	-0.548576
NACC1	0.895988	0.479187		ANKRD36B	0.868856	-0.534241
RNF24	0.837857	0.477921		TRAF5	0.868712	-0.566279
FCER1G	0.842768	0.477772		ZNF658	0.868332	-0.476786
RBM47	0.859797	0.477771		BUB3	0.868001	-0.499327
CIDEB	0.886498	0.477513		MYEF2	0.867762	-0.528555
FOXP4	0.886294	0.476425		TIGD7	0.867058	-0.589037
CYB5R3	0.893703	0.476174		TMEM67	0.866364	-0.538992
PILRA	0.82039	0.475187		GVINP1	0.86615	-0.359558
ATP13A2	0.865402	0.475131		ERAP1	0.86614	-0.520941
PLBD2	0.850609	0.474807		RYK	0.865827	-0.452002
MAPRE3	0.839117	0.4736		NSUN6	0.865771	-0.547226
CNOT3	0.880152	0.47034		CFAP97	0.86569	-0.679604
SORCS2	0.808258	0.469217		RQCD1	0.865316	-0.693703
PAQR4	0.828716	0.467024		FANCF	0.86441	-0.498186
CD93	0.824575	0.466607		SPICE1	0.864265	-0.55043
ITPK1	0.906929	0.465044		CNOT6L	0.864013	-0.412998
AQP9	0.807888	0.464278		VRK1	0.863984	-0.392421
TBC1D2	0.815454	0.463561		USP34	0.863895	-0.653743
LILRA6	0.850129	0.461466		AKTIP	0.863802	-0.543375
STK40	0.862383	0.461362		FBXL3	0.86376	-0.427568
PLXNA2	0.882461	0.461193		PDS5A	0.863315	-0.55542
SH3BP1	0.905873	0.461		C17orf75	0.862842	-0.425732
GPSM3	0.933575	0.460599		THOC3	0.862759	-0.533387
NCOR2	0.925862	0.460363		ZNF141	0.862738	-0.434843
HLX	0.805714	0.459111		ATF7IP2	0.862113	-0.386619
APEX2	0.884044	0.458863		ZNF510	0.861835	-0.367833
C19orf54	0.911804	0.457927		HELQ	0.861159	-0.529372
TEP1	0.833214	0.457803		HERC4	0.860735	-0.512754
MAFB	0.817794	0.457612		AEBP2	0.860507	-0.373611
FAM234A	0.852487	0.457466		SNORD26	0.860495	-0.507926
LDLRAD3	0.922894	0.457394		SNORD27	0.860078	-0.510761
NDST1	0.820811	0.456891		ITK	0.859583	-0.402671
SLC36A1	0.851409	0.45639		ZNF571	0.859117	-0.452291
GALNS	0.930349	0.456131		ZNF708	0.859085	-0.452369
BRAT1	0.825418	0.455976		UHRF2	0.858096	-0.401393
BCL6	0.886067	0.454926		RRN3	0.857118	-0.516945
TMEM63B	0.910334	0.454289		ZNF658B	0.857115	-0.520838
FZD2	0.891723	0.454069		ZZZ3	0.856842	-0.522125
PIK3R6	0.880771	0.452063		CCDC191	0.85683	-0.572614
LIMK1	0.920755	0.451147		ZNF253	0.856515	-0.563989
FHOD1	0.83737	0.44965		ZNF383	0.856256	-0.371243
NFAM1	0.922581	0.449344		SNORD116-21	0.855898	-0.539013
PIGS	0.819223	0.449069		PUM2	0.855415	-0.457843
CAPN15	0.843638	0.448701		SLC9B2	0.855334	-0.526318
MAFG	0.897124	0.447846		PCNXL2	0.85487	-0.48432
PDLIM7	0.872195	0.44783		PPP2R1B	0.854165	-0.367656
CDC42EP2	0.830147	0.447557		NMT2	0.853736	-0.436847
FERD3L	0.861009	0.447298		WWP1	0.85359	-0.418095
LRRC41	0.875703	0.446729		SETDB2	0.853465	-0.388212
IQSEC2	0.894193	0.446572		GPAM	0.853218	-0.484478
ZMYND15	0.807477	0.446291		TGFBR1	0.852951	-0.377495
CDK16	0.808463	0.445872		AP5M1	0.852647	-0.478884
CITED2	0.80328	0.444395		ALG9	0.852305	-0.540611
RAB1B	0.870311	0.444094		PRPSAP2	0.85229	-0.68884
WASF2	0.866128	0.444027		MTX3	0.852104	-0.533328
MAP3K11	0.94503	0.443546		P2RY10	0.851956	-0.606352
CCDC69	0.921439	0.443225		CROT	0.851626	-0.433029
SAMD4B	0.87933	0.443219		SNORD25	0.851597	-0.430276
FURIN	0.892193	0.441967		PGM2L1	0.85143	-0.574377
NOL3	0.801462	0.441566		LOC100131541	0.851244	-0.459864
MFSD12	0.814292	0.441329		BTLA	0.851136	-0.521139
LRP1	0.893906	0.440447		NAP1L4	0.850995	-0.390144
INPPL1	0.903359	0.43938		CFAP36	0.850536	-0.427081
PKM	0.831675	0.438333		EPT1	0.850416	-0.597424
PPP1R18	0.899557	0.437844		ACADSB	0.85012	-0.433321
MFSD7	0.91962	0.437397		TXK	0.849992	-0.438744
TICAM1	0.936425	0.437256		BRIX1	0.849886	-0.404933
ZNF362	0.84167	0.436857		ZNF486	0.849813	-0.503277
MBD6	0.909272	0.436147		GTPBP10	0.849239	-0.446196
SYMPK	0.811166	0.435671		STYX	0.849087	-0.368742
CHERP	0.873455	0.434806		CCDC109B	0.848962	-0.502967
PLCB3	0.892197	0.434464		ACAD11	0.848641	-0.556249
FAM127C	0.812668	0.434133		FARS2	0.848609	-0.719448
PISD	0.838566	0.433673		LINC00680	0.848332	-0.447071
PMF1-BGLAP	0.827268	0.433041		CAPRIN2	0.847896	-0.493867
SIGLEC16	0.904783	0.432485		ULK4	0.847695	-0.591683
SGSH	0.880629	0.431237		OMA1	0.847508	-0.372565
GGT1	0.805946	0.429824		ARID4B	0.846629	-0.422382
ADAM15	0.848574	0.429347		KIAA1147	0.846453	-0.631484
CD68	0.898752	0.428161		TUBE1	0.846351	-0.40569
ENTHD2	0.903289	0.42813		GUSBP2	0.846084	-0.481881
PLD3	0.880979	0.427643		PRIM1	0.845762	-0.505627
ELF4	0.864561	0.426683		NDC1	0.845132	-0.681642
GSK3A	0.891316	0.42619		NEO1	0.844871	-0.549996
C5AR1	0.894514	0.425816		RRH	0.844838	-0.357188
AATBC	0.881169	0.423635		MINA	0.844333	-0.561705
CLIC1	0.80466	0.423302		MDN1	0.844319	-0.48368
TTLL4	0.86028	0.422973		GALM	0.84429	-0.366691
ERF	0.894118	0.422736		NUP160	0.84405	-0.504834
PLCB2	0.938099	0.421977		ZFP82	0.843784	-0.51158
ULK1	0.885912	0.421319		SRP54	0.843216	-0.501381
UBALD1	0.82173	0.420013		ZNF273	0.84278	-0.569952
EPN1	0.869273	0.419404		SNORD78	0.842613	-0.412035
SPINT1	0.826194	0.419263		SNORA61	0.842577	-0.592444
C15orf39	0.881714	0.418912		SLF1	0.842192	-0.395302
LTBR	0.817359	0.417954		HNRNPLL	0.842045	-0.393759
TRAF7	0.914657	0.417813		INADL	0.841816	-0.477329
SIGLEC9	0.926148	0.416568		INPP4B	0.841461	-0.555335
RAB3D	0.862468	0.416548		LNPEP	0.840866	-0.620281
ATF7	0.898085	0.415759		SNORD14E	0.840532	-0.510512
PLOD3	0.817002	0.415385		SFXN2	0.839989	-0.444795
AP1B1	0.870266	0.415098		CUZD1	0.839861	-0.383003
CITED4	0.829213	0.414573		TCP11L2	0.839315	-0.624066
WAS	0.930335	0.414312		ITGA6	0.83881	-0.61021
RFX1	0.88501	0.412579		AGBL2	0.838799	-0.705512
NEUROD4	0.82624	0.412416		TRPC1	0.838559	-0.55186
TYK2	0.886728	0.412231		ECI2	0.838441	-0.471561
ZBTB7A	0.849212	0.411173		DZIP3	0.838328	-0.621642
C2CD2L	0.916834	0.410374		MNAT1	0.838113	-0.43745
SLC30A1	0.812525	0.409338		SNORD50B	0.837776	-0.507542
GAB2	0.849494	0.409233		ANKRD44	0.837535	-0.447451
IL17RA	0.909937	0.408946		CLUAP1	0.836903	-0.468054
ARHGDIA	0.893645	0.408157		BIRC3	0.836784	-0.475436
MAP3K6	0.910473	0.407859		MYO9A	0.836715	-0.380006
C10orf54	0.920895	0.407636		ZNF737	0.836711	-0.420284
CRTC1	0.875281	0.407304		RAPGEF6	0.836541	-0.43454
ARAF	0.835588	0.406856		CEP120	0.835555	-0.557731
DAGLB	0.853276	0.406255		SNHG12	0.835232	-0.556337
SF3B4	0.874573	0.406176		OXNAD1	0.835226	-0.397552
CLPTM1	0.833104	0.404983		ZNF483	0.83509	-0.359144
MIR26B	0.832753	0.404394		HOOK1	0.834915	-0.517177
LILRA1	0.879914	0.402358		MTO1	0.834898	-0.553769
TNFRSF1A	0.927875	0.402289		LOC100133315	0.834844	-0.395174
SHKBP1	0.877515	0.401981		TPD52	0.834635	-0.569515
SSH3	0.879365	0.401943		CDCA7L	0.834547	-0.537679
PNKD	0.829986	0.401883		STAMBPL1	0.834304	-0.490417
XKR8	0.821139	0.399736		THEM4	0.834288	-0.453776
FAM129B	0.878936	0.398895		GABPB2	0.834229	-0.443324
ZMIZ1	0.895127	0.398377		C5orf28	0.834068	-0.72535
FOSL2	0.859313	0.397722		SDR42E1	0.833641	-0.37735
SLC25A44	0.851765	0.397405		ZNF763	0.833474	-0.453209
FAM160B2	0.83543	0.397004		ZNF43	0.833046	-0.553058
HRH2	0.809692	0.395419		STRBP	0.832856	-0.546365
PPP1R11	0.808414	0.39538		ENTPD4	0.832074	-0.459267
MKNK2	0.837368	0.393733		SLC7A5P2	0.831716	-0.562398
IRF2BPL	0.860703	0.393729		USP45	0.83163	-0.399481
RIN3	0.906454	0.393149		SNORD81	0.830742	-0.606404
SH3BP2	0.912576	0.393121		PTER	0.830717	-0.596014
FLII	0.818763	0.393009		CDR2	0.830702	-0.445453
OPRL1	0.845556	0.391563		LYRM7	0.830325	-0.479423
CYP1B1	0.816508	0.391374		NAA16	0.829841	-0.401045
HDAC4	0.881422	0.39101		TTC39C	0.829161	-0.532344
FLOT2	0.820367	0.389095		WDR35	0.829108	-0.403442
MCEMP1	0.802397	0.387938		C1orf101	0.828995	-0.367477
SUFU	0.827632	0.387785		ZNF426	0.828715	-0.485982
RUNX1	0.863869	0.385526		UBE3D	0.828433	-0.517543
RELT	0.899851	0.384477		KCNA3	0.827405	-0.530974
WDR81	0.851156	0.383804		CUBN	0.826814	-0.524742
BCKDK	0.807291	0.383753		GPR75-ASB3	0.82656	-0.569757
PLEKHM1	0.888593	0.383644		ZNF611	0.826293	-0.516917
ALOX5	0.894867	0.382897		KNTC1	0.82613	-0.655563
RUSC2	0.899756	0.382703		DDHD1	0.825939	-0.547551
UBL7	0.820798	0.381259		DPP4	0.825857	-0.575227
GYS1	0.896776	0.381192		WDR76	0.825298	-0.432109
VPS37C	0.893531	0.378551		ZDHHC13	0.825128	-0.562548
HIPK2	0.813876	0.37766		SNORD31	0.824605	-0.403071
URM1	0.806148	0.377477		PARP15	0.82437	-0.463166
TNFAIP2	0.886013	0.376741		ORC3	0.824126	-0.630439
BCORL1	0.85414	0.37487		ACTR3C	0.82393	-0.406537
MAST2	0.847905	0.373951		ALDH18A1	0.823807	-0.364841
CTBP2	0.879951	0.37371		OPTN	0.823524	-0.354387
LOC100128644	0.89151	0.37367		ZNF780B	0.823514	-0.490874
IQSEC1	0.857218	0.373242		ZNF546	0.823463	-0.40874
MPZ	0.831847	0.37314		LAX1	0.823289	-0.377427
DVL3	0.851132	0.373092		GSPT2	0.82307	-0.603703
ZYX	0.89699	0.372392		GBP3	0.822766	-0.39149
PRR14	0.811457	0.369695		N4BP2	0.822745	-0.564818
NCF4	0.839123	0.368721		ALMS1	0.822291	-0.526555
PPRC1	0.803057	0.367793		TTC14	0.821785	-0.552336
TMEM214	0.914023	0.366309		TMEM161B	0.820907	-0.642275
GRINA	0.825373	0.366076		CCDC180	0.820738	-0.393487
ZBTB45	0.802077	0.365958		ARHGAP5	0.820316	-0.424578
PCNXL3	0.832013	0.365898		SNORD30	0.819868	-0.401961
NFIC	0.889149	0.365046		ACVR1C	0.819443	-0.633272
NRM	0.845132	0.364998		CYLD	0.819224	-0.726732
CRTC2	0.883134	0.364952		ZNF681	0.819085	-0.362054
TTC7A	0.892949	0.364252		PHF10	0.81894	-0.427509
ZNF467	0.835261	0.363127		TGDS	0.81859	-0.37218
UAP1L1	0.861079	0.362954		LRIG2	0.817999	-0.37539
LRRK1	0.810189	0.361178		C14orf28	0.817942	-0.49761
LINC01405	0.844696	0.359945		IFT80	0.817826	-0.465713
SLC19A1	0.918359	0.358716		RCN2	0.817631	-0.402846
CARM1	0.89241	0.358019		MIPEP	0.817575	-0.589881
CSF3R	0.865131	0.357988		ANK3	0.817564	-0.531662
RGS14	0.812867	0.356321		RRM1	0.817546	-0.609215
MMP14	0.880852	0.356125		ADPRM	0.817387	-0.484141
CREB3L2	0.865307	0.354664		RNASEH2B	0.817307	-0.391531
KCTD21	0.882375	0.353709		LOC100130428	0.817222	-0.507183
MAP1S	0.917499	0.353337		UFSP2	0.817186	-0.417139
ELMSAN1	0.841495	0.353252		FAM69A	0.816675	-0.359893
NOTCH1	0.822994	0.352311		C16orf52	0.816306	-0.668033
SBNO2	0.814428	0.352151		TPH1	0.816253	-0.501112
				SLC25A26	0.816125	-0.396471
				ZNF451	0.815885	-0.564031
				RPL21	0.815472	-0.496558
				ZBED6	0.815245	-0.533023
				DCAF17	0.814975	-0.38638
				KIAA1109	0.814831	-0.469263
				KIAA1586	0.814497	-0.427511
				ZNF845	0.813982	-0.439501
				ZNRD1-AS1	0.813976	-0.42394
				CNST	0.813743	-0.36008
				ZNF607	0.813732	-0.398434
				C11orf1	0.813725	-0.524666
				HERC6	0.813724	-0.409952
				FAM162A	0.813482	-0.449831
				LOC100131510	0.812181	-0.353072
				FBXO3	0.812017	-0.437933
				SNRPN	0.811975	-0.369793
				PHLPP2	0.811914	-0.523505
				ZC3HAV1	0.811773	-0.500802
				RPAP3	0.811735	-0.64085
				TRANK1	0.81065	-0.543026
				USP46	0.810454	-0.484549
				GAS5	0.809902	-0.351904
				SFXN1	0.80945	-0.513344
				TMEM263	0.809202	-0.543941
				ZNF320	0.809045	-0.641803
				ZNF75A	0.808858	-0.548933
				XRN1	0.808624	-0.631687
				COG3	0.808201	-0.647408
				PPIAL4G	0.808061	-0.462408
				CYTH1	0.807594	-0.62344
				G2E3	0.807407	-0.575341
				USPL1	0.807179	-0.431701
				USP16	0.806826	-0.450442
				HNRNPA1P10	0.806678	-0.495691
				LMO7	0.806601	-0.473266
				SNORD116-26	0.806492	-0.408247
				CHD7	0.806369	-0.606273
				MID2	0.806262	-0.367609
				ERMP1	0.806187	-0.478697
				ZNF90	0.805255	-0.491554
				MAN1A2	0.804872	-0.435155
				CRHR1-IT1	0.804844	-0.579771
				HNRNPR	0.804705	-0.355947
				SNORA44	0.804705	-0.749056
				FAM3C	0.804701	-0.474077
				ARAP2	0.804615	-0.383591
				HNRNPA1	0.804359	-0.563282
				TTC3	0.804212	-0.537698
				ESYT2	0.804085	-0.698949
				LUC7L3	0.803855	-0.533987
				RBM11	0.803768	-0.483189
				ZNF234	0.803456	-0.371501
				KLF3-AS1	0.802251	-0.518299
				RPL37	0.802042	-0.47587
				C3orf17	0.802027	-0.452998
				KAT6B	0.80185	-0.611087
				ASNS	0.801537	-0.751864
				GTF2I	0.801193	-0.392945
				NT5DC1	0.801093	-0.363361
				PPIAL4F	0.800764	-0.436956
				KLHL3	0.800489	-0.54527
				SNORD28	0.80036	-0.652494
