# Supplementary material for: Identification of monocyte-associated genes as predictive biomarkers of heart failure after acute myocardial infarction
Source: BMC Med Genomics. 2021 Feb 9;14:44. doi: 10.1186/s12920-021-00890-6 (PMC7871627; doi:10.1186/s12920-021-00890-6)
Supplement: Supplementary file 7 — Additional file 7: Table S5. Hub genes of turquoise and blue modules. [file 12920_2021_890_MOESM7_ESM.xlsx]

## Sheet: MI vs Con_ccr2_DE(up+down)
Differently expressed genes in AMI compared with control						Differently expressed genes in control compared with AMI
names	scores	logfoldchanges	pvals	pvals_adj		names	scores	logfoldchanges	pvals	pvals_adj
Txn1	3.86458	0.585307	0.000111282	0.00695169		Ppp3ca	3.77022	0.585252	0.000163103	0.00901014
Fxyd5	6.38821	0.592566	1.67841e-10	5.78977e-08		Dab2	3.51561	0.587176	0.000438743	0.0191848
Erh	3.9155	0.598863	9.02177e-05	0.00583521		Rps27rt	5.221	0.588294	1.77962e-07	2.46653e-05
Rnf149	3.51661	0.615626	0.000437096	0.0214039		Ly6e	4.13866	0.597106	3.49346e-05	0.00246495
Gtf2h5	3.27198	0.615844	0.00106795	0.044805		Dek	3.36085	0.602004	0.000777035	0.0306919
Gapdh	5.03179	0.617508	4.85929e-07	6.61673e-05		Slfn2	4.18309	0.61242	2.87576e-05	0.0020763
Rnh1	3.66738	0.622606	0.00024505	0.0132338		Limd2	3.48216	0.623404	0.000497382	0.0213681
Tbcb	3.6504	0.624655	0.000261828	0.0140635		mt-Co3	6.80457	0.624708	1.01352e-11	3.9332e-09
Timm10b	3.55705	0.636143	0.000375046	0.0190256		Herpud1	3.40278	0.627903	0.00066703	0.0271766
Myeov2	4.60195	0.636603	4.18562e-06	0.000456543		Gm8730	5.30786	0.632076	1.10917e-07	1.59423e-05
Snrpe	4.68182	0.638481	2.84334e-06	0.000317534		Gm10036	3.79219	0.64211	0.000149326	0.00845982
Nme1	4.00786	0.643192	6.12723e-05	0.0041534		mt-Nd1	6.20848	0.650547	5.34983e-10	1.38409e-07
Efhd2	4.80813	0.646114	1.52349e-06	0.000176486		Gm6133	3.68735	0.650708	0.000226603	0.0115783
Pla2g7	3.54557	0.653254	0.000391772	0.0195289		Rpl9-ps6	4.33236	0.662894	1.4752e-05	0.00112806
Mpc1	3.39729	0.665155	0.000680562	0.0313482		Aldh2	4.31938	0.675551	1.56469e-05	0.00118481
Fth1	6.18402	0.666448	6.24891e-10	1.79633e-07		AI607873	3.40478	0.675968	0.000662171	0.0271211
Gsn	3.73627	0.671118	0.000186768	0.0105043		Timp2	3.72329	0.680321	0.000196641	0.0103825
Picalm	3.57352	0.683387	0.000352211	0.0179848		Zbtb7a	3.27248	0.685175	0.00106607	0.039122
Pgls	4.02882	0.685608	5.60564e-05	0.00385028		Rpl23a-ps3	7.27834	0.688731	3.37944e-13	1.80893e-10
1810058I24Rik	3.8516	0.686461	0.00011735	0.00718641		Lmo2	3.86508	0.699308	0.000111055	0.006656
Syngr2	4.27944	0.691632	1.87364e-05	0.00154705		mt-Nd3	4.41074	0.715523	1.03018e-05	0.000832893
Creg1	4.52357	0.698163	6.08063e-06	0.000629264		Pltp	4.01784	0.719342	5.87337e-05	0.00379885
Ctss	8.70266	0.702265	3.24193e-18	6.29056e-15		Mpp1	3.63443	0.720334	0.000278597	0.013389
Cfp	3.5885	0.712673	0.000332587	0.0170952		Pnrc2	3.18861	0.724897	0.00142957	0.0492046
Tspo	6.31881	0.720387	2.63578e-10	8.52399e-08		Pea15a	3.3918	0.732935	0.000694349	0.0279958
AY036118	5.84654	0.720478	5.01908e-09	1.14575e-06		mt-Nd5	4.58897	0.733852	4.45447e-06	0.000406746
Prelid1	4.88901	0.743401	1.01346e-06	0.000124857		Fgd2	3.31592	0.734054	0.000913429	0.0343321
Anxa1	3.64042	0.744492	0.000272194	0.0145198		Flna	4.1082	0.734864	3.9875e-05	0.0027633
Capg	3.60098	0.746368	0.00031702	0.0164036		Mapkapk2	3.66039	0.737202	0.000251832	0.0124497
Ldha	4.88252	0.75325	1.04741e-06	0.000127023		Rsrp1	6.07319	0.739719	1.25393e-09	2.94921e-07
Gusb	4.85306	0.753941	1.2157e-06	0.000144056		Bin1	3.47068	0.740015	0.000519142	0.0221391
Tpi1	4.39426	0.770449	1.11148e-05	0.00103937		Ptp4a2	5.33033	0.740787	9.80347e-08	1.42224e-05
Nudt21	3.35386	0.773159	0.000796929	0.035345		Marcksl1	3.92498	0.741868	8.67356e-05	0.00534285
Ywhah	5.19803	0.775322	2.01409e-07	3.00622e-05		Rps18-ps3	3.59699	0.74207	0.000321925	0.0150974
P2rx4	3.54956	0.775444	0.000385877	0.0194479		Gm9493	5.76416	0.747376	8.20633e-09	1.51651e-06
Pkm	5.43367	0.77943	5.52063e-08	9.73826e-06		Hmgb2	4.64238	0.748886	3.44412e-06	0.000338374
S100a6	4.18059	0.785949	2.90751e-05	0.00222215		Dguok	3.64441	0.751043	0.000268002	0.0129601
Esd	4.41124	0.808983	1.02781e-05	0.000993264		Mbnl1	4.49611	0.752547	6.92085e-06	0.000580716
Atox1	8.11556	0.81045	4.83549e-16	4.69133e-13		Pepd	3.68635	0.753216	0.000227494	0.0115783
AF251705	5.89696	0.82253	3.70257e-09	8.89596e-07		Mndal	3.88854	0.757542	0.000100849	0.00606776
Itgb5	4.20456	0.823231	2.61596e-05	0.00201028		Clk1	3.79219	0.759853	0.000149326	0.00845982
Atg3	3.81465	0.824028	0.000136375	0.00815856		Hmha1	3.7203	0.76017	0.000198988	0.0104708
S100a4	4.25648	0.82616	2.07675e-05	0.00167903		Gm11808	5.09868	0.761443	3.42022e-07	4.46152e-05
Ndufb2	3.85809	0.827097	0.000114278	0.00709577		Smpdl3a	3.94395	0.762613	8.01488e-05	0.00499659
Aprt	4.34484	0.833489	1.39377e-05	0.00125788		mt-Nd2	5.86301	0.765871	4.54543e-09	8.93147e-07
Mfsd1	3.26599	0.842773	0.00109081	0.0452743		Pilrb2	3.5885	0.768735	0.000332587	0.0154573
Pin4	3.63842	0.84433	0.000274313	0.0145827		Snx2	4.57299	0.772355	4.80812e-06	0.000433933
Higd1a	4.22452	0.849198	2.39446e-05	0.00188557		Ccdc50	3.23704	0.7724	0.00120777	0.0430994
Lgals3	5.77016	0.851443	7.91985e-09	1.7075e-06		Zfp36l2	4.77019	0.776231	1.84054e-06	0.000202629
Svbp	3.73328	0.862917	0.000189004	0.0105917		Rps12-ps3	6.02177	0.776574	1.7252e-09	3.88121e-07
Cd63	4.05429	0.885411	5.02878e-05	0.0035322		Ckb	3.9829	0.780112	6.80809e-05	0.00436702
Tctex1d2	3.66987	0.918349	0.000242669	0.0132338		Tmpo	3.30693	0.781257	0.000943241	0.035367
Sod2	3.86707	0.934927	0.00011015	0.00692249		Ehd4	4.6329	0.784997	3.60581e-06	0.000341299
Mrpl52	6.38172	0.951036	1.75112e-10	5.90928e-08		Egr1	3.66838	0.790063	0.000244095	0.0122229
Prdx6	3.8471	0.960142	0.000119523	0.00727589		Tubb2a	3.18112	0.790732	0.00146705	0.0499408
Slc25a11	4.31489	0.96186	1.59685e-05	0.00140841		Hfe	4.40625	0.794692	1.05178e-05	0.000845943
Tgfbi	5.42668	0.972971	5.74113e-08	9.90218e-06		Git2	3.34188	0.800867	0.000832138	0.0324324
Pdcd6	5.32384	0.977783	1.016e-07	1.66014e-05		Gm9843	7.93883	0.806143	2.04095e-15	1.98011e-12
Aldoa	6.1296	0.982933	8.80979e-10	2.48644e-07		Ptpro	3.91799	0.81392	8.92888e-05	0.00547838
Plin2	6.42465	1.02922	1.32171e-10	4.66295e-08		Mnda	3.33788	0.821685	0.000844191	0.0326792
Cux1	3.57252	1.06933	0.000353557	0.0179943		Btg2	4.45317	0.829167	8.46101e-06	0.000698618
Pgam1	5.06524	1.09836	4.07895e-07	5.60332e-05		Rpl6l	5.89447	0.829722	3.75898e-09	7.64703e-07
Arl8b	3.48066	1.11451	0.000500171	0.0239634		C1qc	4.5011	0.831839	6.76025e-06	0.000573439
Ccr1	3.36684	1.12572	0.00076035	0.0342113		Lsp1	5.3523	0.835819	8.68452e-08	1.2839e-05
Amdhd2	3.57851	1.15647	0.000345552	0.017703		Itga4	3.27897	0.836621	0.00104185	0.0384149
Mif	5.16159	1.17535	2.44863e-07	3.58586e-05		Il6ra	4.02134	0.83679	5.7869e-05	0.00375858
Cd9	3.91001	1.1815	9.22936e-05	0.00589577		N4bp2l1	3.20209	0.840558	0.00136434	0.0475923
Cxcl16	6.51102	1.21728	7.46423e-11	2.97096e-08		Il17ra	3.31592	0.842705	0.000913429	0.0343321
Abca1	3.47467	1.22374	0.000511475	0.0243547		H2-Q4	3.6514	0.855436	0.000260812	0.0127314
Emb	5.57595	1.2257	2.46178e-08	4.77678e-06		Unc119	3.34188	0.8618	0.000832138	0.0324324
Tlr2	3.93297	1.23816	8.39022e-05	0.00547233		Fos	4.49711	0.866114	6.88844e-06	0.000580716
Dpep2	4.42771	1.24302	9.52375e-06	0.000935678		Rtp4	3.7817	0.86872	0.000155759	0.00869729
Ccr2	4.38328	1.25686	1.16905e-05	0.00108019		Igf1	3.5885	0.875685	0.000332587	0.0154573
Anxa3	5.39773	1.28521	6.74907e-08	1.13876e-05		Il16	3.25801	0.880622	0.00112198	0.0408838
S100a11	6.71521	1.30826	1.878e-11	8.32919e-09		Psme2b	4.05878	0.881999	4.93301e-05	0.00332179
Adam9	3.29595	1.34209	0.000980902	0.0420623		Serinc3	6.82853	0.885203	8.57873e-12	3.41455e-09
Cstb	7.04021	1.41758	1.91952e-12	9.61185e-10		Tap1	4.24549	0.886768	2.18114e-05	0.00160464
Ms4a6d	7.28483	1.4238	3.22068e-13	1.72395e-10		Uba52	11.1849	0.893863	4.83692e-29	3.75418e-25
Pfkl	3.43473	1.43243	0.000593133	0.0279006		Wfdc17	4.71777	0.894066	2.38446e-06	0.000245125
Hif1a	5.00033	1.46207	5.72307e-07	7.72515e-05		Ifi204	4.55701	0.894501	5.18857e-06	0.000462886
Ifi30	8.04167	1.54755	8.86197e-16	8.09203e-13		Gm2000	5.00633	0.895171	5.54787e-07	7.05898e-05
Acp5	4.15313	1.55786	3.27953e-05	0.00247127		Gatm	3.63443	0.899646	0.000278597	0.013389
Ms4a7	6.49754	1.62443	8.16438e-11	3.09111e-08		Hiatl1	3.3938	0.900826	0.000689305	0.0278648
Trem2	8.16349	1.64136	3.2549e-16	3.60898e-13		Plekho2	3.75425	0.905688	0.000173864	0.00953674
Tmem119	3.31692	1.71099	0.000910171	0.0395758		Dock8	3.70881	0.907583	0.000208231	0.0108106
Hebp1	6.0687	1.74778	1.28952e-09	3.57449e-07		Ccl12	3.53209	0.907604	0.000412295	0.018444
Ctsd	8.14052	1.76079	3.93577e-16	4.073e-13		9930111J21Rik2	3.75025	0.914086	0.000176657	0.00958829
Fabp5	5.26693	1.83469	1.38727e-07	2.1752e-05		Nr4a1	3.31941	0.914218	0.000902073	0.0342981
Ctsl	7.62931	1.87425	2.36022e-14	1.74465e-11		Ifitm3	5.73371	0.916342	9.82566e-09	1.73322e-06
F11r	3.75225	1.88519	0.000175256	0.0100218		Rara	3.46868	0.921165	0.000523016	0.0222432
Ecm1	5.38774	1.97519	7.13486e-08	1.19091e-05		Rpl13-ps3	5.11167	0.922058	3.19332e-07	4.23675e-05
Adam8	3.47068	2.06241	0.000519142	0.024569		Parp14	3.43374	0.92388	0.000595322	0.0248419
Clec4e	4.42921	2.13663	9.45785e-06	0.000935123		Gm8186	4.21254	0.93277	2.52512e-05	0.00184893
Eva1b	4.42422	2.18328	9.6792e-06	0.00094497		Smc4	3.3938	0.934499	0.000689305	0.0278648
Clec4n	7.41963	2.46576	1.17451e-13	7.01225e-11		Cyp27a1	3.1991	0.93873	0.00137859	0.0477676
Clec4d	6.04773	2.68131	1.46901e-09	3.93163e-07		Rpl10-ps3	7.10711	0.945038	1.18501e-12	5.79015e-10
Fn1	7.14904	2.83487	8.73857e-13	4.52163e-10		Ccnd3	4.39227	0.945711	1.12175e-05	0.000892967
Il1rn	4.11469	3.08211	3.87695e-05	0.00281224		Ier5	4.29242	0.946082	1.76736e-05	0.00133178
Spp1	7.61932	3.33526	2.55014e-14	1.79935e-11		Stat1	3.90002	0.953693	9.6184e-05	0.00580959
Mmp14	7.7631	3.71052	8.28779e-15	6.43257e-12		Slamf9	3.7862	0.954423	0.000152971	0.00857244
Arg1	5.17357	4.50239	2.29663e-07	3.3953e-05		Pilrb1	3.5236	0.960547	0.000425728	0.0189358
Thbs1	5.74519	4.60536	9.18159e-09	1.95241e-06		Fam111a	4.54803	0.961174	5.41508e-06	0.000480333
Timp1	3.25401	5.33449	0.00113787	0.0463602		Gas7	4.63739	0.963966	3.52833e-06	0.000340188
						Pten	3.71131	0.966007	0.000206188	0.0107405
						Sepp1	5.3523	0.966424	8.68452e-08	1.2839e-05
						Stab1	4.48612	0.975903	7.25307e-06	0.000605319
						Gsr	4.05628	0.988052	4.986e-05	0.00332179
						Ppfia4	3.83862	0.990581	0.00012373	0.00730288
						Zbp1	4.0478	0.993973	5.17023e-05	0.00341521
						Zfp710	3.72379	1.00117	0.000196253	0.0103825
						Gm10073	8.94429	1.00502	3.74349e-19	5.81101e-16
						Acat1	4.16112	1.0089	3.16688e-05	0.0022759
						Clec4b1	3.51661	1.0093	0.000437096	0.0191848
						Themis2	3.18112	1.00939	0.00146705	0.0499408
						Cd2ap	3.61346	1.01099	0.000302137	0.014299
						Foxn3	3.34138	1.01494	0.000833636	0.0324324
						Rhoh	3.1991	1.01812	0.00137859	0.0477676
						Gdi1	3.43723	1.01917	0.000587693	0.0245897
						Pou2f2	4.65387	1.02835	3.25768e-06	0.000322095
						Gm9733	3.53358	1.03245	0.000409966	0.0183928
						Dnajb1	4.35482	1.03757	1.33173e-05	0.00103363
						Nr3c1	3.60148	1.03865	0.000316411	0.014929
						Ifi27l2a	6.09066	1.04523	1.12443e-09	2.70212e-07
						Ppp2r5c	3.67037	1.04927	0.000242196	0.0122065
						Ebi3	3.22406	1.04957	0.00126388	0.0446906
						Tlr7	3.28596	1.04965	0.00101634	0.0376532
						Klra2	4.14864	1.06012	3.34455e-05	0.00237066
						Mrc1	4.84457	1.06491	1.26884e-06	0.000148091
						Ifi203	4.54503	1.06523	5.49266e-06	0.000481709
						Ly6i	3.53059	1.06808	0.000414637	0.0184954
						Jund	6.55645	1.06883	5.51037e-11	1.85951e-08
						Gpr141	3.50962	1.07783	0.000448747	0.0195671
						Fgd4	3.49165	1.08999	0.000480051	0.0206995
						Trf	6.0008	1.0928	1.96346e-09	4.3541e-07
						Sesn1	3.27698	1.09291	0.00104925	0.038596
						Slc25a45	3.19161	1.09371	0.00141483	0.0488054
						Trim30d	3.54507	1.107	0.000392515	0.0178651
						Slfn5	3.36784	1.1126	0.000757602	0.0301545
						Chka	3.79069	1.11489	0.00015023	0.00848005
						Gm10116	8.00124	1.11631	1.23177e-15	1.27472e-12
						Ogfrl1	4.73973	1.12593	2.13998e-06	0.000230687
						Zbtb20	3.28297	1.12635	0.0010272	0.037965
						mt-Nd4l	5.89297	1.12893	3.79322e-09	7.64703e-07
						Irf1	3.21108	1.13114	0.00132238	0.0464419
						Selm	3.81615	1.13475	0.00013555	0.00785127
						Lyl1	4.79066	1.13648	1.66236e-06	0.00018432
						Fabp4	3.58251	1.13981	0.00034031	0.0157691
						Batf3	4.1067	1.14148	4.01343e-05	0.00276891
						Tsc22d3	6.20349	1.15133	5.52242e-10	1.40532e-07
						Sgpp1	4.24749	1.15184	2.16179e-05	0.00160464
						Clec2d	3.53808	1.15503	0.000403053	0.018135
						Pdlim1	3.42924	1.15669	0.000605266	0.0250548
						Nrp1	4.98386	1.16162	6.2328e-07	7.74014e-05
						Phf11b	4.566	1.16417	4.97116e-06	0.000446054
						Serpinb8	3.64841	1.16468	0.000263871	0.0128403
						Pink1	3.67736	1.16476	0.000235657	0.0119157
						Gm10076	10.2323	1.16688	1.42081e-24	7.35173e-21
						Ier2	5.38824	1.17365	7.11507e-08	1.0723e-05
						Cbfa2t3	3.76323	1.17913	0.000167732	0.00923298
						Mrps6	3.73228	1.18364	0.000189755	0.0101222
						Ccl7	3.37333	1.18568	0.000742651	0.0296354
						Hivep2	3.20659	1.1891	0.00134321	0.0470668
						Klf3	4.86954	1.18987	1.11861e-06	0.00013357
						Cd83	4.73424	1.19729	2.19874e-06	0.000233774
						Fez2	4.24649	1.20667	2.17145e-05	0.00160464
						Cited2	4.54503	1.20949	5.49266e-06	0.000481709
						Wwp1	3.95594	1.21512	7.62355e-05	0.00481116
						Pdlim2	3.78769	1.21526	0.000152052	0.00855182
						Gm10709	3.49764	1.22728	0.000469397	0.0202965
						Smagp	4.80414	1.23094	1.55421e-06	0.000174872
						Slc44a2	3.25701	1.23917	0.00112593	0.0409318
						Bcl2	3.54357	1.24295	0.000394751	0.0178651
						Lpl	4.74173	1.24672	2.11899e-06	0.000230022
						Rnase6	4.69031	1.24826	2.72791e-06	0.000276767
						Mtss1	3.80217	1.24908	0.000143433	0.00821591
						Fam49a	3.8461	1.26411	0.000120011	0.0071104
						AI467606	3.32241	1.27277	0.000892443	0.0342059
						Rhob	4.63839	1.27452	3.51133e-06	0.000340188
						Jun	5.6788	1.27474	1.35647e-08	2.36589e-06
						Ccnd2	3.36085	1.30734	0.000777035	0.0306919
						mt-Atp8	9.37962	1.31383	6.62092e-21	1.28471e-17
						Ldlrad3	3.33888	1.31465	0.000841163	0.0326434
						Lyz1	4.35882	1.33484	1.30766e-05	0.00102004
						Fcgrt	5.78114	1.33554	7.41968e-09	1.38766e-06
						Polr2l	5.33083	1.33595	9.77656e-08	1.42224e-05
						Ccl2	4.05778	1.33826	4.95414e-05	0.00332179
						Rpl36-ps3	5.4137	1.34086	6.1735e-08	9.48824e-06
						Samsn1	5.20352	1.35359	1.95545e-07	2.68623e-05
						Klf6	6.62435	1.35712	3.48789e-11	1.28911e-08
						Eno1b	3.29295	1.36072	0.000991412	0.0368174
						Gadd45g	3.59948	1.36689	0.000318851	0.0149986
						Gm9844	4.82211	1.3693	1.42049e-06	0.000162134
						Mef2c	6.98729	1.38154	2.80247e-12	1.25181e-09
						Stk10	4.86554	1.38235	1.14144e-06	0.000135256
						Gpcpd1	4.08124	1.38531	4.47953e-05	0.00304981
						Adgre4	3.77521	1.43471	0.000159871	0.00886312
						Igfbp4	5.24147	1.44477	1.59306e-07	2.22784e-05
						Trim47	4.41324	1.44494	1.01837e-05	0.000827654
						Stmn1	4.26347	1.44761	2.01281e-05	0.00150216
						Hes1	3.73128	1.4541	0.000190509	0.0101276
						Gm10020	6.35126	1.46902	2.13552e-10	5.91958e-08
						Serpinb6a	5.55499	1.47274	2.77635e-08	4.58482e-06
						Bbc3	3.5895	1.48294	0.000331315	0.0154573
						Fam46a	5.44366	1.48879	5.2198e-08	8.26806e-06
						Txnip	6.40518	1.48926	1.5019e-10	4.39887e-08
						Add3	4.60943	1.50145	4.03766e-06	0.000373075
						Nabp1	5.10817	1.51944	3.25294e-07	4.27927e-05
						Herc4	3.92798	1.53267	8.56627e-05	0.00530878
						Klf4	5.61839	1.53882	1.92747e-08	3.25219e-06
						Adgre5	6.83952	1.53928	7.94611e-12	3.33371e-09
						Cfh	5.90695	1.54143	3.48509e-09	7.2132e-07
						Itsn1	4.09722	1.55952	4.18142e-05	0.00287204
						Prune2	3.71481	1.56478	0.00020336	0.0106288
						Rras	4.72326	1.57474	2.32094e-06	0.000240777
						Itgal	4.58897	1.58652	4.45447e-06	0.000406746
						Hpgd	6.50703	1.59565	7.66532e-11	2.47893e-08
						Pla2g16	4.72276	1.64596	2.32664e-06	0.000240777
						Cd81	7.83849	1.68141	4.56015e-15	3.93262e-12
						Selenbp1	4.37879	1.69358	1.19341e-05	0.000940372
						Tmcc1	6.83053	1.70258	8.46015e-12	3.41455e-09
						Slco2b1	4.6344	1.70914	3.57981e-06	0.000341299
						Ltc4s	5.81958	1.73653	5.89958e-09	1.13061e-06
						Ifitm6	6.04274	1.74152	1.51521e-09	3.51054e-07
						Trem3	4.46965	1.7435	7.83481e-06	0.000650373
						Eef2k	3.22306	1.74761	0.00126829	0.0447447
						BC035044	3.50862	1.78034	0.000450435	0.0195857
						Bank1	3.66139	1.78458	0.000250853	0.0124409
						Treml4	4.74972	1.80567	2.03699e-06	0.000222677
						Fxyd2	4.31938	1.83074	1.56469e-05	0.00118481
						Ctsf	3.54157	1.83097	0.000397751	0.0179485
						Gas6	6.37173	1.84605	1.86904e-10	5.2751e-08
						Pf4	7.75312	1.90383	8.96648e-15	6.95933e-12
						Cbx4	4.63989	1.90899	3.48598e-06	0.000340188
						Smpdl3b	5.40871	1.91456	6.34805e-08	9.66087e-06
						Plac8	6.29635	1.9275	3.04738e-10	8.01771e-08
						Stard8	5.74519	1.94338	9.18159e-09	1.65728e-06
						F13a1	7.73514	1.94579	1.03287e-14	7.63485e-12
						Serpinb10	3.90152	1.94643	9.55907e-05	0.00579631
						Lilra5	5.99631	1.95718	2.01853e-09	4.41319e-07
						Eno3	4.73574	1.96751	2.18256e-06	0.000233655
						Ear2	6.38222	1.99484	1.74542e-10	5.01744e-08
						P2ry13	3.51711	2.03226	0.000436275	0.0191848
						Arhgef3	4.00386	2.0417	6.23165e-05	0.00401386
						Pglyrp1	5.60641	2.05788	2.06571e-08	3.44795e-06
						Alox5	5.52254	2.06345	3.34143e-08	5.4599e-06
						Cd36	8.19544	2.06486	2.49683e-16	2.76845e-13
						Aldh7a1	3.66239	2.11745	0.000249877	0.0124322
						Pmp22	6.59689	2.12526	4.19877e-11	1.50806e-08
						Myl2	3.3239	2.13887	0.000887664	0.0341916
						Ifit3	4.66335	2.1474	3.111e-06	0.000309565
						Ace	5.88099	2.1688	4.07831e-09	8.11636e-07
						Ccnd1	5.91294	2.20228	3.36062e-09	7.04958e-07
						Ccl24	6.5909	2.29332	4.37176e-11	1.50806e-08
						St3gal6	6.33679	2.29415	2.34606e-10	6.38911e-08
						Sult1a1	4.66635	2.30648	3.06601e-06	0.000307056
						Hspa1b	7.65277	2.39483	1.96696e-14	1.38787e-11
						Fcna	3.55455	2.49425	0.000378624	0.0172864
						Hspa1a	8.92332	2.5678	4.52506e-19	6.38569e-16
						Tmod1	3.30394	2.58042	0.000953377	0.0355752
						Rcn3	4.61892	2.64158	3.85743e-06	0.000358556
						Slc40a1	3.94745	2.68365	7.89883e-05	0.00494409
						Klf2	9.81545	2.74339	9.66016e-23	2.99909e-19
						Grap	5.73571	2.75132	9.71057e-09	1.73261e-06
						Serpinf1	6.4571	2.75782	1.06727e-10	3.31344e-08
						Ddx60	4.26596	2.8743	1.99044e-05	0.00149263
						Cbr2	9.44402	2.92055	3.58732e-21	7.95514e-18
						Folr2	9.68266	2.92612	3.57303e-22	9.24402e-19
						Cmah	4.6978	3.01019	2.6298e-06	0.000268568
						Cd163	6.43414	3.23686	1.24176e-10	3.77959e-08
						Tslp	3.20059	3.26348	0.00137145	0.0477331
						Colec12	3.95494	3.31017	7.65546e-05	0.00481116
						Adam33	4.52407	3.37502	6.0663e-06	0.000523151
						Mgl2	10.1095	3.45056	5.01375e-24	1.94571e-20
						Pla2g2d	4.6329	3.63507	3.60581e-06	0.000341299
						Timd4	6.41716	3.82006	1.38837e-10	4.14454e-08
						Fgfr1	4.80364	3.84051	1.55809e-06	0.000174872
						Lyve1	7.33775	3.91447	2.1721e-13	1.25346e-10
						Retnla	12.3151	5.25461	7.51005e-35	1.16579e-30

## Sheet: Sheet1
Ppp3ca	3.77022	0.585252	0.000163103	0.00901014
Dab2	3.51561	0.587176	0.000438743	0.0191848
Rps27rt	5.221	0.588294	1.77962e-07	2.46653e-05
Ly6e	4.13866	0.597106	3.49346e-05	0.00246495
Dek	3.36085	0.602004	0.000777035	0.0306919
Slfn2	4.18309	0.61242	2.87576e-05	0.0020763
Limd2	3.48216	0.623404	0.000497382	0.0213681
mt-Co3	6.80457	0.624708	1.01352e-11	3.9332e-09
Herpud1	3.40278	0.627903	0.00066703	0.0271766
Gm8730	5.30786	0.632076	1.10917e-07	1.59423e-05
Gm10036	3.79219	0.64211	0.000149326	0.00845982
mt-Nd1	6.20848	0.650547	5.34983e-10	1.38409e-07
Gm6133	3.68735	0.650708	0.000226603	0.0115783
Rpl9-ps6	4.33236	0.662894	1.4752e-05	0.00112806
Aldh2	4.31938	0.675551	1.56469e-05	0.00118481
AI607873	3.40478	0.675968	0.000662171	0.0271211
Timp2	3.72329	0.680321	0.000196641	0.0103825
Zbtb7a	3.27248	0.685175	0.00106607	0.039122
Rpl23a-ps3	7.27834	0.688731	3.37944e-13	1.80893e-10
Lmo2	3.86508	0.699308	0.000111055	0.006656
mt-Nd3	4.41074	0.715523	1.03018e-05	0.000832893
Pltp	4.01784	0.719342	5.87337e-05	0.00379885
Mpp1	3.63443	0.720334	0.000278597	0.013389
Pnrc2	3.18861	0.724897	0.00142957	0.0492046
Pea15a	3.3918	0.732935	0.000694349	0.0279958
mt-Nd5	4.58897	0.733852	4.45447e-06	0.000406746
Fgd2	3.31592	0.734054	0.000913429	0.0343321
Flna	4.1082	0.734864	3.9875e-05	0.0027633
Mapkapk2	3.66039	0.737202	0.000251832	0.0124497
Rsrp1	6.07319	0.739719	1.25393e-09	2.94921e-07
Bin1	3.47068	0.740015	0.000519142	0.0221391
Ptp4a2	5.33033	0.740787	9.80347e-08	1.42224e-05
Marcksl1	3.92498	0.741868	8.67356e-05	0.00534285
Rps18-ps3	3.59699	0.74207	0.000321925	0.0150974
Gm9493	5.76416	0.747376	8.20633e-09	1.51651e-06
Hmgb2	4.64238	0.748886	3.44412e-06	0.000338374
Dguok	3.64441	0.751043	0.000268002	0.0129601
Mbnl1	4.49611	0.752547	6.92085e-06	0.000580716
Pepd	3.68635	0.753216	0.000227494	0.0115783
Mndal	3.88854	0.757542	0.000100849	0.00606776
Clk1	3.79219	0.759853	0.000149326	0.00845982
Hmha1	3.7203	0.76017	0.000198988	0.0104708
Gm11808	5.09868	0.761443	3.42022e-07	4.46152e-05
Smpdl3a	3.94395	0.762613	8.01488e-05	0.00499659
mt-Nd2	5.86301	0.765871	4.54543e-09	8.93147e-07
Pilrb2	3.5885	0.768735	0.000332587	0.0154573
Snx2	4.57299	0.772355	4.80812e-06	0.000433933
Ccdc50	3.23704	0.7724	0.00120777	0.0430994
Zfp36l2	4.77019	0.776231	1.84054e-06	0.000202629
Rps12-ps3	6.02177	0.776574	1.7252e-09	3.88121e-07
Ckb	3.9829	0.780112	6.80809e-05	0.00436702
Tmpo	3.30693	0.781257	0.000943241	0.035367
Ehd4	4.6329	0.784997	3.60581e-06	0.000341299
Egr1	3.66838	0.790063	0.000244095	0.0122229
Tubb2a	3.18112	0.790732	0.00146705	0.0499408
Hfe	4.40625	0.794692	1.05178e-05	0.000845943
Git2	3.34188	0.800867	0.000832138	0.0324324
Gm9843	7.93883	0.806143	2.04095e-15	1.98011e-12
Ptpro	3.91799	0.81392	8.92888e-05	0.00547838
Mnda	3.33788	0.821685	0.000844191	0.0326792
Btg2	4.45317	0.829167	8.46101e-06	0.000698618
Rpl6l	5.89447	0.829722	3.75898e-09	7.64703e-07
C1qc	4.5011	0.831839	6.76025e-06	0.000573439
Lsp1	5.3523	0.835819	8.68452e-08	1.2839e-05
Itga4	3.27897	0.836621	0.00104185	0.0384149
Il6ra	4.02134	0.83679	5.7869e-05	0.00375858
N4bp2l1	3.20209	0.840558	0.00136434	0.0475923
Il17ra	3.31592	0.842705	0.000913429	0.0343321
H2-Q4	3.6514	0.855436	0.000260812	0.0127314
Unc119	3.34188	0.8618	0.000832138	0.0324324
Fos	4.49711	0.866114	6.88844e-06	0.000580716
Rtp4	3.7817	0.86872	0.000155759	0.00869729
Igf1	3.5885	0.875685	0.000332587	0.0154573
Il16	3.25801	0.880622	0.00112198	0.0408838
Psme2b	4.05878	0.881999	4.93301e-05	0.00332179
Serinc3	6.82853	0.885203	8.57873e-12	3.41455e-09
Tap1	4.24549	0.886768	2.18114e-05	0.00160464
Uba52	11.1849	0.893863	4.83692e-29	3.75418e-25
Wfdc17	4.71777	0.894066	2.38446e-06	0.000245125
Ifi204	4.55701	0.894501	5.18857e-06	0.000462886
Gm2000	5.00633	0.895171	5.54787e-07	7.05898e-05
Gatm	3.63443	0.899646	0.000278597	0.013389
Hiatl1	3.3938	0.900826	0.000689305	0.0278648
Plekho2	3.75425	0.905688	0.000173864	0.00953674
Dock8	3.70881	0.907583	0.000208231	0.0108106
Ccl12	3.53209	0.907604	0.000412295	0.018444
9930111J21Rik2	3.75025	0.914086	0.000176657	0.00958829
Nr4a1	3.31941	0.914218	0.000902073	0.0342981
Ifitm3	5.73371	0.916342	9.82566e-09	1.73322e-06
Rara	3.46868	0.921165	0.000523016	0.0222432
Rpl13-ps3	5.11167	0.922058	3.19332e-07	4.23675e-05
Parp14	3.43374	0.92388	0.000595322	0.0248419
Gm8186	4.21254	0.93277	2.52512e-05	0.00184893
Smc4	3.3938	0.934499	0.000689305	0.0278648
Cyp27a1	3.1991	0.93873	0.00137859	0.0477676
Rpl10-ps3	7.10711	0.945038	1.18501e-12	5.79015e-10
Ccnd3	4.39227	0.945711	1.12175e-05	0.000892967
Ier5	4.29242	0.946082	1.76736e-05	0.00133178
Stat1	3.90002	0.953693	9.6184e-05	0.00580959
Slamf9	3.7862	0.954423	0.000152971	0.00857244
Pilrb1	3.5236	0.960547	0.000425728	0.0189358
Fam111a	4.54803	0.961174	5.41508e-06	0.000480333
Gas7	4.63739	0.963966	3.52833e-06	0.000340188
Pten	3.71131	0.966007	0.000206188	0.0107405
Sepp1	5.3523	0.966424	8.68452e-08	1.2839e-05
Stab1	4.48612	0.975903	7.25307e-06	0.000605319
Gsr	4.05628	0.988052	4.986e-05	0.00332179
Ppfia4	3.83862	0.990581	0.00012373	0.00730288
Zbp1	4.0478	0.993973	5.17023e-05	0.00341521
Zfp710	3.72379	1.00117	0.000196253	0.0103825
Gm10073	8.94429	1.00502	3.74349e-19	5.81101e-16
Acat1	4.16112	1.0089	3.16688e-05	0.0022759
Clec4b1	3.51661	1.0093	0.000437096	0.0191848
Themis2	3.18112	1.00939	0.00146705	0.0499408
Cd2ap	3.61346	1.01099	0.000302137	0.014299
Foxn3	3.34138	1.01494	0.000833636	0.0324324
Rhoh	3.1991	1.01812	0.00137859	0.0477676
Gdi1	3.43723	1.01917	0.000587693	0.0245897
Pou2f2	4.65387	1.02835	3.25768e-06	0.000322095
Gm9733	3.53358	1.03245	0.000409966	0.0183928
Dnajb1	4.35482	1.03757	1.33173e-05	0.00103363
Nr3c1	3.60148	1.03865	0.000316411	0.014929
Ifi27l2a	6.09066	1.04523	1.12443e-09	2.70212e-07
Ppp2r5c	3.67037	1.04927	0.000242196	0.0122065
Ebi3	3.22406	1.04957	0.00126388	0.0446906
Tlr7	3.28596	1.04965	0.00101634	0.0376532
Klra2	4.14864	1.06012	3.34455e-05	0.00237066
Mrc1	4.84457	1.06491	1.26884e-06	0.000148091
Ifi203	4.54503	1.06523	5.49266e-06	0.000481709
Ly6i	3.53059	1.06808	0.000414637	0.0184954
Jund	6.55645	1.06883	5.51037e-11	1.85951e-08
Gpr141	3.50962	1.07783	0.000448747	0.0195671
Fgd4	3.49165	1.08999	0.000480051	0.0206995
Trf	6.0008	1.0928	1.96346e-09	4.3541e-07
Sesn1	3.27698	1.09291	0.00104925	0.038596
Slc25a45	3.19161	1.09371	0.00141483	0.0488054
Trim30d	3.54507	1.107	0.000392515	0.0178651
Slfn5	3.36784	1.1126	0.000757602	0.0301545
Chka	3.79069	1.11489	0.00015023	0.00848005
Gm10116	8.00124	1.11631	1.23177e-15	1.27472e-12
Ogfrl1	4.73973	1.12593	2.13998e-06	0.000230687
Zbtb20	3.28297	1.12635	0.0010272	0.037965
mt-Nd4l	5.89297	1.12893	3.79322e-09	7.64703e-07
Irf1	3.21108	1.13114	0.00132238	0.0464419
Selm	3.81615	1.13475	0.00013555	0.00785127
Lyl1	4.79066	1.13648	1.66236e-06	0.00018432
Fabp4	3.58251	1.13981	0.00034031	0.0157691
Batf3	4.1067	1.14148	4.01343e-05	0.00276891
Tsc22d3	6.20349	1.15133	5.52242e-10	1.40532e-07
Sgpp1	4.24749	1.15184	2.16179e-05	0.00160464
Clec2d	3.53808	1.15503	0.000403053	0.018135
Pdlim1	3.42924	1.15669	0.000605266	0.0250548
Nrp1	4.98386	1.16162	6.2328e-07	7.74014e-05
Phf11b	4.566	1.16417	4.97116e-06	0.000446054
Serpinb8	3.64841	1.16468	0.000263871	0.0128403
Pink1	3.67736	1.16476	0.000235657	0.0119157
Gm10076	10.2323	1.16688	1.42081e-24	7.35173e-21
Ier2	5.38824	1.17365	7.11507e-08	1.0723e-05
Cbfa2t3	3.76323	1.17913	0.000167732	0.00923298
Mrps6	3.73228	1.18364	0.000189755	0.0101222
Ccl7	3.37333	1.18568	0.000742651	0.0296354
Hivep2	3.20659	1.1891	0.00134321	0.0470668
Klf3	4.86954	1.18987	1.11861e-06	0.00013357
Cd83	4.73424	1.19729	2.19874e-06	0.000233774
Fez2	4.24649	1.20667	2.17145e-05	0.00160464
Cited2	4.54503	1.20949	5.49266e-06	0.000481709
Wwp1	3.95594	1.21512	7.62355e-05	0.00481116
Pdlim2	3.78769	1.21526	0.000152052	0.00855182
Gm10709	3.49764	1.22728	0.000469397	0.0202965
Smagp	4.80414	1.23094	1.55421e-06	0.000174872
Slc44a2	3.25701	1.23917	0.00112593	0.0409318
Bcl2	3.54357	1.24295	0.000394751	0.0178651
Lpl	4.74173	1.24672	2.11899e-06	0.000230022
Rnase6	4.69031	1.24826	2.72791e-06	0.000276767
Mtss1	3.80217	1.24908	0.000143433	0.00821591
Fam49a	3.8461	1.26411	0.000120011	0.0071104
AI467606	3.32241	1.27277	0.000892443	0.0342059
Rhob	4.63839	1.27452	3.51133e-06	0.000340188
Jun	5.6788	1.27474	1.35647e-08	2.36589e-06
Ccnd2	3.36085	1.30734	0.000777035	0.0306919
mt-Atp8	9.37962	1.31383	6.62092e-21	1.28471e-17
Ldlrad3	3.33888	1.31465	0.000841163	0.0326434
Lyz1	4.35882	1.33484	1.30766e-05	0.00102004
Fcgrt	5.78114	1.33554	7.41968e-09	1.38766e-06
Polr2l	5.33083	1.33595	9.77656e-08	1.42224e-05
Ccl2	4.05778	1.33826	4.95414e-05	0.00332179
Rpl36-ps3	5.4137	1.34086	6.1735e-08	9.48824e-06
Samsn1	5.20352	1.35359	1.95545e-07	2.68623e-05
Klf6	6.62435	1.35712	3.48789e-11	1.28911e-08
Eno1b	3.29295	1.36072	0.000991412	0.0368174
Gadd45g	3.59948	1.36689	0.000318851	0.0149986
Gm9844	4.82211	1.3693	1.42049e-06	0.000162134
Mef2c	6.98729	1.38154	2.80247e-12	1.25181e-09
Stk10	4.86554	1.38235	1.14144e-06	0.000135256
Gpcpd1	4.08124	1.38531	4.47953e-05	0.00304981
Adgre4	3.77521	1.43471	0.000159871	0.00886312
Igfbp4	5.24147	1.44477	1.59306e-07	2.22784e-05
Trim47	4.41324	1.44494	1.01837e-05	0.000827654
Stmn1	4.26347	1.44761	2.01281e-05	0.00150216
Hes1	3.73128	1.4541	0.000190509	0.0101276
Gm10020	6.35126	1.46902	2.13552e-10	5.91958e-08
Serpinb6a	5.55499	1.47274	2.77635e-08	4.58482e-06
Bbc3	3.5895	1.48294	0.000331315	0.0154573
Fam46a	5.44366	1.48879	5.2198e-08	8.26806e-06
Txnip	6.40518	1.48926	1.5019e-10	4.39887e-08
Add3	4.60943	1.50145	4.03766e-06	0.000373075
Nabp1	5.10817	1.51944	3.25294e-07	4.27927e-05
Herc4	3.92798	1.53267	8.56627e-05	0.00530878
Klf4	5.61839	1.53882	1.92747e-08	3.25219e-06
Adgre5	6.83952	1.53928	7.94611e-12	3.33371e-09
Cfh	5.90695	1.54143	3.48509e-09	7.2132e-07
Itsn1	4.09722	1.55952	4.18142e-05	0.00287204
Prune2	3.71481	1.56478	0.00020336	0.0106288
Rras	4.72326	1.57474	2.32094e-06	0.000240777
Itgal	4.58897	1.58652	4.45447e-06	0.000406746
Hpgd	6.50703	1.59565	7.66532e-11	2.47893e-08
Pla2g16	4.72276	1.64596	2.32664e-06	0.000240777
Cd81	7.83849	1.68141	4.56015e-15	3.93262e-12
Selenbp1	4.37879	1.69358	1.19341e-05	0.000940372
Tmcc1	6.83053	1.70258	8.46015e-12	3.41455e-09
Slco2b1	4.6344	1.70914	3.57981e-06	0.000341299
Ltc4s	5.81958	1.73653	5.89958e-09	1.13061e-06
Ifitm6	6.04274	1.74152	1.51521e-09	3.51054e-07
Trem3	4.46965	1.7435	7.83481e-06	0.000650373
Eef2k	3.22306	1.74761	0.00126829	0.0447447
BC035044	3.50862	1.78034	0.000450435	0.0195857
Bank1	3.66139	1.78458	0.000250853	0.0124409
Treml4	4.74972	1.80567	2.03699e-06	0.000222677
Fxyd2	4.31938	1.83074	1.56469e-05	0.00118481
Ctsf	3.54157	1.83097	0.000397751	0.0179485
Gas6	6.37173	1.84605	1.86904e-10	5.2751e-08
Pf4	7.75312	1.90383	8.96648e-15	6.95933e-12
Cbx4	4.63989	1.90899	3.48598e-06	0.000340188
Smpdl3b	5.40871	1.91456	6.34805e-08	9.66087e-06
Plac8	6.29635	1.9275	3.04738e-10	8.01771e-08
Stard8	5.74519	1.94338	9.18159e-09	1.65728e-06
F13a1	7.73514	1.94579	1.03287e-14	7.63485e-12
Serpinb10	3.90152	1.94643	9.55907e-05	0.00579631
Lilra5	5.99631	1.95718	2.01853e-09	4.41319e-07
Eno3	4.73574	1.96751	2.18256e-06	0.000233655
Ear2	6.38222	1.99484	1.74542e-10	5.01744e-08
P2ry13	3.51711	2.03226	0.000436275	0.0191848
Arhgef3	4.00386	2.0417	6.23165e-05	0.00401386
Pglyrp1	5.60641	2.05788	2.06571e-08	3.44795e-06
Alox5	5.52254	2.06345	3.34143e-08	5.4599e-06
Cd36	8.19544	2.06486	2.49683e-16	2.76845e-13
Aldh7a1	3.66239	2.11745	0.000249877	0.0124322
Pmp22	6.59689	2.12526	4.19877e-11	1.50806e-08
Myl2	3.3239	2.13887	0.000887664	0.0341916
Ifit3	4.66335	2.1474	3.111e-06	0.000309565
Ace	5.88099	2.1688	4.07831e-09	8.11636e-07
Ccnd1	5.91294	2.20228	3.36062e-09	7.04958e-07
Ccl24	6.5909	2.29332	4.37176e-11	1.50806e-08
St3gal6	6.33679	2.29415	2.34606e-10	6.38911e-08
Sult1a1	4.66635	2.30648	3.06601e-06	0.000307056
Hspa1b	7.65277	2.39483	1.96696e-14	1.38787e-11
Fcna	3.55455	2.49425	0.000378624	0.0172864
Hspa1a	8.92332	2.5678	4.52506e-19	6.38569e-16
Tmod1	3.30394	2.58042	0.000953377	0.0355752
Rcn3	4.61892	2.64158	3.85743e-06	0.000358556
Slc40a1	3.94745	2.68365	7.89883e-05	0.00494409
Klf2	9.81545	2.74339	9.66016e-23	2.99909e-19
Grap	5.73571	2.75132	9.71057e-09	1.73261e-06
Serpinf1	6.4571	2.75782	1.06727e-10	3.31344e-08
Ddx60	4.26596	2.8743	1.99044e-05	0.00149263
Cbr2	9.44402	2.92055	3.58732e-21	7.95514e-18
Folr2	9.68266	2.92612	3.57303e-22	9.24402e-19
Cmah	4.6978	3.01019	2.6298e-06	0.000268568
Cd163	6.43414	3.23686	1.24176e-10	3.77959e-08
Tslp	3.20059	3.26348	0.00137145	0.0477331
Colec12	3.95494	3.31017	7.65546e-05	0.00481116
Adam33	4.52407	3.37502	6.0663e-06	0.000523151
Mgl2	10.1095	3.45056	5.01375e-24	1.94571e-20
Pla2g2d	4.6329	3.63507	3.60581e-06	0.000341299
Timd4	6.41716	3.82006	1.38837e-10	4.14454e-08
Fgfr1	4.80364	3.84051	1.55809e-06	0.000174872
Lyve1	7.33775	3.91447	2.1721e-13	1.25346e-10
Retnla	12.3151	5.25461	7.51005e-35	1.16579e-30
