# Supplementary material for: Identification of monocyte-associated genes as predictive biomarkers of heart failure after acute myocardial infarction
Source: BMC Med Genomics. 2021 Feb 9;14:44. doi: 10.1186/s12920-021-00890-6 (PMC7871627; doi:10.1186/s12920-021-00890-6)
Supplement: Supplementary file 8 — Additional file 8: Table S6. DEGs of AMI vs. Con. [file 12920_2021_890_MOESM8_ESM.xlsx]

## Sheet: Sheet1
Gene_symbol	module		Gene_symbol	module		Gene_symbol	module
TNFAIP6	turquoise		CLC	blue		USP9Y	midnightblue
SLED1	turquoise		GPR15	blue		DDX3Y	midnightblue
THBS1	turquoise		IFI44L	blue		TXLNGY	midnightblue
GPR34	turquoise		LRRN3	blue		EIF1AY	midnightblue
MS4A4A	turquoise		KLRC2	blue		RPS4Y1	midnightblue
FAM20A	turquoise		CENPK	blue		CCR3	midnightblue
LOC102724683	turquoise		GZMK	blue		ZFY	midnightblue
RNVU1-19	turquoise		SNORD61	blue		SLC44A5	midnightblue
C1QB	turquoise		SNORD116-24	blue		BCORP1	midnightblue
RNASE1	turquoise		MS4A3	blue		TTTY10	midnightblue
BCAT1	turquoise		SNORD116-14	blue		NLGN4Y	midnightblue
RNU5D-1	turquoise		TRGC2	blue		HDC	midnightblue
TRIB1	turquoise		IFIT1	blue		RPL12	midnightblue
VNN1	turquoise		ANKRD20A11P	blue		PRKY	midnightblue
TCN2	turquoise		TRGV1	blue		KDM5D	midnightblue
SOCS3	turquoise		TRAV20	blue		TTTY14	midnightblue
LILRA3	turquoise		USP53	blue		MIR516B1	midnightblue
VSIG4	turquoise		FADS2	blue		TRIM66	midnightblue
CD163	turquoise		INADL	blue		PTP4A3	midnightblue
C1QC	turquoise		SNORA20	blue		ANOS2P	midnightblue
CYP1B1	turquoise		SNORD116-20	blue		NUFIP1	midnightblue
PER1	turquoise		FCRL1	blue		C1QTNF9B	midnightblue
IL1R2	turquoise		BANK1	blue		C11orf31	midnightblue
AREG	turquoise		SNORD116-1	blue		METTL17	midnightblue
MERTK	turquoise		CD160	blue		GID8	midnightblue
SIDT2	turquoise		SNORD116-3	blue		RPL10AP2	midnightblue
CXCL8	turquoise		STAP1	blue		PECR	midnightblue
VASH1	turquoise		SNORA22	blue		LOC728024	midnightblue
ACSL1	turquoise		TCL1A	blue		CD99	midnightblue
HBEGF	turquoise		TEX9	blue		MRPS5	midnightblue
FMN1	turquoise		FLJ36840	blue		MRPS33	midnightblue
HSPA1A	turquoise		SNORD116-19	blue
PROK2	turquoise		SNORD45B	blue
FPR3	turquoise		FCRL6	blue
CES1	turquoise		KLRG1	blue
PPARG	turquoise		BIRC3	blue
STAB1	turquoise		SNORD116-15	blue
METTL7B	turquoise		CD24	blue
CLEC5A	turquoise		ABCD2	blue
LGALS9	turquoise		KLRAP1	blue
LOC441081	turquoise		MS4A1	blue
DDIT4	turquoise		ANK3	blue
MIR223	turquoise		XCL2	blue
THBD	turquoise		SNORD81	blue
TNFAIP3	turquoise		KLRF1	blue
SIRPB2	turquoise		PAX8-AS1	blue
LOXHD1	turquoise		USP41	blue
PGA3	turquoise		IL18RAP	blue
HLX	turquoise		ENPP5	blue
ADM	turquoise		CFH	blue
SH3PXD2B	turquoise		FCRL2	blue
ST14	turquoise		MICU3	blue
AQP9	turquoise		RNU5B-1	blue
GPER1	turquoise		RNVU1-4	blue
LGALS9C	turquoise		ZNF860	blue
ABCA1	turquoise		SNORD116-23	blue
VNN3	turquoise		SAMD12	blue
MROH6	turquoise		RALGPS2	blue
SLC22A16	turquoise		SYTL2	blue
FLVCR2	turquoise		HRH4	blue
PTGDS	turquoise		TRGV9	blue
CASP5	turquoise		SNORD58A	blue
FCGR1C	turquoise		KLRD1	blue
SERPINB2	turquoise		SNORD50B	blue
CXCR1	turquoise		SNORD20	blue
SMAD1	turquoise		SNORD47	blue
MRC1	turquoise		KLRC3	blue
KCNJ2	turquoise		GCNT4	blue
MGAM	turquoise		CR2	blue
CMKLR1	turquoise		SH2D1A	blue
UGT2B17	turquoise		TRAT1	blue
CRISPLD2	turquoise		C12orf57	blue
SNORD3B-1	turquoise		XCL1	blue
SRGAP2	turquoise		CD3G	blue
APBB2	turquoise		ST8SIA6	blue
ANPEP	turquoise		TSHZ2	blue
ZFP36	turquoise		RHOH	blue
C1QA	turquoise		MID2	blue
PADI2	turquoise		CD28	blue
SIPA1L2	turquoise		SNORD28	blue
RIN2	turquoise		INPP4B	blue
GAS6	turquoise		GTSF1	blue
OR52K2	turquoise		CST7	blue
JDP2	turquoise		NELL2	blue
C5AR1	turquoise		P2RY10	blue
HRH2	turquoise		ANKRD20A8P	blue
FPR2	turquoise		SNORD25	blue
TMEM88	turquoise		TLR10	blue
CPNE2	turquoise		PTGDR	blue
LHFPL2	turquoise		OSBPL10	blue
PIK3R6	turquoise		SNORD116-4	blue
CDKN2B	turquoise		DOCK9	blue
SIGLEC10	turquoise		CD200R1	blue
KIR3DS1	turquoise		RASGRF2	blue
DLG4	turquoise		SAMD3	blue
CA5BP1	turquoise		CCR4	blue
ZNF467	turquoise		ZNF204P	blue
MAFB	turquoise		SNORD45A	blue
FCGR1A	turquoise		SCARNA10	blue
CCR1	turquoise		GPR174	blue
MARVELD1	turquoise		SNORD42A	blue
NFE2	turquoise		KLRB1	blue
GSTM1	turquoise		THEMIS	blue
BPI	turquoise		IGHV1OR15-1	blue
NFIL3	turquoise		BTLA	blue
PLOD1	turquoise		LDHB	blue
WAS	turquoise		SNORD116-6	blue
NID1	turquoise		PDGFD	blue
FAM198B	turquoise		GZMA	blue
CSF3R	turquoise		LOC728715	blue
DAB2	turquoise		AIM2	blue
CDKN1A	turquoise		RGS1	blue
SIGLEC16	turquoise		RBM11	blue
RPH3A	turquoise		PLGLB2	blue
CALCRL	turquoise		ZNF382	blue
G0S2	turquoise		SNORD76	blue
AHSP	turquoise		SLCO4C1	blue
DYSF	turquoise		FCRL5	blue
S100P	turquoise		SLFN12L	blue
ARRDC4	turquoise		SNORD26	blue
RASA4B	turquoise		ETS1	blue
CD151	turquoise		ABCB1	blue
TIMP1	turquoise		IL2RA	blue
IL18	turquoise		FAAH2	blue
OLFML2B	turquoise		LOC102723462	blue
BCL3	turquoise		DPP4	blue
ADAMTSL4-AS1	turquoise		CD226	blue
CEBPB	turquoise		OVOS	blue
YBX3	turquoise		DTHD1	blue
RGL1	turquoise		SLFN5	blue
C19orf54	turquoise		ZNF502	blue
SPINT1	turquoise		ADAM23	blue
PFKFB3	turquoise		CEP78	blue
ANKRD22	turquoise		TRGV3	blue
RPL7P26	turquoise		AK5	blue
ADAMTS10	turquoise		CYP4F35P	blue
CLEC6A	turquoise		HEATR9	blue
DOCK4	turquoise		GTF2H2C_2	blue
VNN2	turquoise		SCARNA6	blue
KCNJ15	turquoise		ZNF100	blue
DAPK1	turquoise		CCR6	blue
CR1	turquoise		LOC102725001	blue
DRAM1	turquoise		MX1	blue
KSR1	turquoise		SNORD42B	blue
P2RX1	turquoise		SNORD54	blue
ANKRD34B	turquoise		LY9	blue
GAB2	turquoise		HIST1H1C	blue
PLB1	turquoise		TRPC1	blue
ADGRE2	turquoise		SUMO1P3	blue
CEBPD	turquoise		THAP5P1	blue
TMEM150B	turquoise		ITGA6	blue
IL10	turquoise		FAM177B	blue
HIPK2	turquoise		CRYZ	blue
FGD2	turquoise		RGS9	blue
CD1E	turquoise		ANKRD36B	blue
GLMP	turquoise		SCARNA1	blue
S100Z	turquoise		NCALD	blue
OR52K3P	turquoise		ANKRD28	blue
ZP3	turquoise		NSG1	blue
TMEM63C	turquoise		ZNF257	blue
HMOX1	turquoise		KLRC4-KLRK1	blue
KIAA0895L	turquoise		CD22	blue
KDM6B	turquoise		CD8A	blue
LINC00537	turquoise		MIR186	blue
TSPYL5	turquoise		CUBN	blue
CCR2	turquoise		SNORA61	blue
PPDPF	turquoise		ND6	blue
ST6GALNAC2	turquoise		SNORD116-21	blue
LRP1	turquoise		SNORA33	blue
NFKBIA	turquoise		GBP4	blue
LOC344887	turquoise		C12orf42	blue
QSOX1	turquoise		CNR2	blue
TMEM229B	turquoise		ZNF780B	blue
MIDN	turquoise		TCTN2	blue
TTYH3	turquoise		SCARNA17	blue
TGFBI	turquoise		SLAMF1	blue
MXD1	turquoise		SNORD116-22	blue
CYP27A1	turquoise		SKAP1	blue
PLAGL2	turquoise		SNORD64	blue
ROGDI	turquoise		B3GALT2	blue
MCEMP1	turquoise		AKTIP	blue
FBN2	turquoise		CLEC2D	blue
NLRP2	turquoise		SNORD44	blue
CR1L	turquoise		CD247	blue
LPL	turquoise		TMEM116	blue
C3orf14	turquoise		EOMES	blue
PTX3	turquoise		PLEKHG1	blue
CALHM2	turquoise		IL18R1	blue
NOD2	turquoise		TLR3	blue
ORAI2	turquoise		RIC3	blue
SIGLEC9	turquoise		SNORD82	blue
IL6R	turquoise		LIMD1-AS1	blue
OR52K1	turquoise		KIAA1324	blue
NAMPT	turquoise		MS4A2	blue
MID1IP1	turquoise		BCL2	blue
HK2	turquoise		PTCH2	blue
EXT1	turquoise		STARD9	blue
CREB5	turquoise		METTL18	blue
FPR1	turquoise		SNORD77	blue
WASF1	turquoise		CXCR5	blue
EMP1	turquoise		SLC4A4	blue
BCL6	turquoise		C1orf21	blue
MEFV	turquoise		HERC5	blue
ABCD1	turquoise		SNORA40	blue
CIDEB	turquoise		MPP6	blue
LILRA5	turquoise		LRRC16A	blue
SAGE2P	turquoise		ZNF600	blue
SLC7A8	turquoise		FBXO32	blue
S100A12	turquoise		IL7R	blue
GRASP	turquoise		TSPYL1	blue
SEPN1	turquoise		NR1D2	blue
CD63	turquoise		ITK	blue
BCKDK	turquoise		RNVU1-3	blue
LILRB4	turquoise		ABCB4	blue
IFNGR1	turquoise		LPAL2	blue
ARL8A	turquoise		TIGIT	blue
KDELR1	turquoise		AP3M2	blue
SIRPB1	turquoise		IFNG	blue
RASGRP4	turquoise		SH2D1B	blue
GSN	turquoise		STRBP	blue
BCKDHA	turquoise		RPL7L1P5	blue
SLC12A7	turquoise		PTPRM	blue
CA1	turquoise		IL3RA	blue
ZBTB16	turquoise		SLC30A4	blue
HCFC1	turquoise		ICOS	blue
XCR1	turquoise		STAT1	blue
CDA	turquoise		ZNF737	blue
LILRA2	turquoise		SCML4	blue
ANXA3	turquoise		ZNF594	blue
DUSP1	turquoise		TBC1D32	blue
CAMTA2	turquoise		ADHFE1	blue
KCNE1	turquoise		PYHIN1	blue
INPPL1	turquoise		NMRK1	blue
SPON2	turquoise		AFF3	blue
IL1RN	turquoise		CCL28	blue
MYADM	turquoise		TBC1D19	blue
PYGL	turquoise		GBP5	blue
RIN3	turquoise		KIAA1324L	blue
PRICKLE3	turquoise		CEP70	blue
CES1P1	turquoise		MIR4697HG	blue
FAM110B	turquoise		SNX25	blue
SNORD62A	turquoise		ATF7IP2	blue
LINC01001	turquoise		OR52N4	blue
LYZL2	turquoise		SNORD14E	blue
CTTNBP2NL	turquoise		ASAH2B	blue
SLC25A37	turquoise		CD8B	blue
MAP3K6	turquoise		CD200	blue
MIR516B2	turquoise		SNORD78	blue
JAK3	turquoise		ZNF845	blue
SLC11A1	turquoise		ZNF483	blue
SASH1	turquoise		MLLT3	blue
TPCN1	turquoise		SNORD27	blue
MMP25	turquoise		HELLS	blue
TAGLN	turquoise		LOC100131581	blue
MIR22HG	turquoise		SNORD45C	blue
ANG	turquoise		HERC6	blue
QPCT	turquoise		SNORA10	blue
KCNC3	turquoise		AHI1	blue
SPIN2A	turquoise		MIR29A	blue
CYP2D7	turquoise		GRAMD1C	blue
ARRDC1	turquoise		SNRNP25	blue
TM6SF1	turquoise		ZFYVE9	blue
NCOR2	turquoise		MCM8	blue
LRP10	turquoise		NSUN6	blue
PNKD	turquoise		GPR171	blue
ABCC3	turquoise		EPB41L4A	blue
FOSL2	turquoise		RORA	blue
GM2A	turquoise		ANKRD36C	blue
RGS2	turquoise		DCAF4	blue
LPAR5	turquoise		TAS2R4	blue
SMCO3	turquoise		COBLL1	blue
CLIC4	turquoise		TRMT112	blue
TET3	turquoise		KIF5C	blue
RCN3	turquoise		ZNF721	blue
IRS2	turquoise		MIR600HG	blue
ADAMTS2	turquoise		TSGA10	blue
RFPL4A	turquoise		CD69	blue
GLT1D1	turquoise		SNORD30	blue
TNS3	turquoise		KLF3-AS1	blue
ZNF366	turquoise		KCNA3	blue
FZD2	turquoise		ZNF90	blue
PLD3	turquoise		ZNF749	blue
TLR4	turquoise		NPCDR1	blue
CXCR2	turquoise		CDC14A	blue
APBB3	turquoise		CHI3L2	blue
SUFU	turquoise		PAX5	blue
FURIN	turquoise		PRKXP1	blue
LYVE1	turquoise		IPP	blue
LILRB1	turquoise		MYBL1	blue
BEST1	turquoise		ARL17B	blue
RASA4CP	turquoise		RSAD2	blue
FOLR2	turquoise		E2F5	blue
DUSP3	turquoise		RPS17	blue
P2RY1	turquoise		ODF2L	blue
SLC25A35	turquoise		TTC12	blue
TSHZ3	turquoise		CD96	blue
CSTA	turquoise		ZNF248	blue
HIVEP3	turquoise		HIVEP2	blue
CSF2RB	turquoise		WNT7A	blue
TUBA1A	turquoise		SNORD80	blue
TNFRSF1B	turquoise		RNU5A-1	blue
LGALS12	turquoise		ERAP2	blue
MAF1	turquoise		ZNF876P	blue
PNPLA2	turquoise		TRAF5	blue
LILRA6	turquoise		NIT2	blue
BIN3-IT1	turquoise		SYNE1	blue
CEP295NL	turquoise		NMT2	blue
HAVCR2	turquoise		SNORD12C	blue
SPRED2	turquoise		FAM19A1	blue
CKAP4	turquoise		NCAM1	blue
ALDH3B1	turquoise		ZNF506	blue
SLC37A2	turquoise		ZNF107	blue
ENG	turquoise		EPSTI1	blue
CYB5R3	turquoise		ATM	blue
PLSCR1	turquoise		CPA3	blue
CLEC10A	turquoise		HIST1H4L	blue
NACC1	turquoise		PAWR	blue
OR5M4P	turquoise		CD79A	blue
F5	turquoise		SNORA54	blue
SCARNA15	turquoise		PCNXL2	blue
MMP8	turquoise		EBF1	blue
CXCL16	turquoise		TXK	blue
IQCA1L	turquoise		SLAIN1	blue
CHRNE	turquoise		HOOK1	blue
KCTD12	turquoise		PAIP2B	blue
TMEM198B	turquoise		CASD1	blue
FN3K	turquoise		PPP3CC	blue
PORCN	turquoise		SLC4A10	blue
ARHGAP24	turquoise		FAM111B	blue
TBC1D2	turquoise		ZNF675	blue
AGTRAP	turquoise		CDCA7L	blue
WDFY3	turquoise		ZNF486	blue
CYP2S1	turquoise		CCL4	blue
ZMIZ1	turquoise		SNORD29	blue
ABHD17AP1	turquoise		ZEB1	blue
TMEM106A	turquoise		BACH2	blue
POM121C	turquoise		NIPAL3	blue
IL1R1	turquoise		PGAP1	blue
OCLM	turquoise		AMZ2P1	blue
HTATSF1P2	turquoise		SNORD14C	blue
ALG3	turquoise		CLUAP1	blue
CHERP	turquoise		PWAR6	blue
CD7	turquoise		CCDC66	blue
FNIP2	turquoise		ZNF587B	blue
CST1	turquoise		GAS5	blue
EGR3	turquoise		RANBP6	blue
ABI3	turquoise		FAM227B	blue
SERTAD3	turquoise		WDR76	blue
FADS1	turquoise		CARF	blue
CAMK1	turquoise		TAS2R50	blue
S100A11	turquoise		CCDC7	blue
RAD23A	turquoise		CD72	blue
ABR	turquoise		CD80	blue
UBE2MP1	turquoise		FCRL3	blue
PLAUR	turquoise		ZNF546	blue
FAM138D	turquoise		SLC10A5	blue
NPL	turquoise		ADPRM	blue
B3GAT3	turquoise		ZNF83	blue
LINC01000	turquoise		TBC1D10C	blue
SYT1	turquoise		ERMP1	blue
FAM65A	turquoise		SNORD22	blue
LOC100506422	turquoise		SNORD34	blue
TEKT4P2	turquoise		ZNF101	blue
SECTM1	turquoise		KIF21A	blue
SIRT2	turquoise		ABCA5	blue
FAH	turquoise		LOC100130428	blue
CRTC2	turquoise		TTC27	blue
C9orf106	turquoise		YES1	blue
NFKBID	turquoise		CCDC65	blue
MAPRE3	turquoise		ZNF507	blue
KRTAP4-5	turquoise		CYLD	blue
NEK2	turquoise		NEO1	blue
LILRB2	turquoise		TMEM45B	blue
PML	turquoise		DSEL	blue
MAP3K8	turquoise		IFIT2	blue
ITGAM	turquoise		TAS2R19	blue
FGD4	turquoise		PVRL3	blue
AGPAT1	turquoise		CISD1	blue
SPA17	turquoise		ATP6AP1L	blue
DOK3	turquoise		GPRASP1	blue
CITED2	turquoise		PSMB9	blue
SLC25A44	turquoise		SNORD36B	blue
INF2	turquoise		P2RX5	blue
TNF	turquoise		CDR2	blue
LOC105369190	turquoise		SNORA1	blue
MFGE8	turquoise		ZNF14	blue
OR8J1	turquoise		SERPINE2	blue
DACH1	turquoise		MRPS18C	blue
HMGA1	turquoise		LOC100128233	blue
HBZ	turquoise		RPS20	blue
SYCE1L	turquoise		CTLA4	blue
HK3	turquoise		KLHDC1	blue
JUND	turquoise		CXorf65	blue
SH3TC1	turquoise		SNORD109B	blue
SERINC2	turquoise		TC2N	blue
MAP7D2	turquoise		IL23R	blue
DUSP6	turquoise		RPL34P1	blue
SLC26A8	turquoise		MIF	blue
FHOD1	turquoise		IFIT3	blue
PLP2	turquoise		PZP	blue
MAN2A2	turquoise		TIMM23B	blue
CCNJL	turquoise		SVIP	blue
EFHD2	turquoise		ADAL	blue
LINC00917	turquoise		HIST1H3I	blue
OR8K5	turquoise		ZNF208	blue
DEPTOR	turquoise		IFITM1	blue
TMCC3	turquoise		KLF12	blue
CDC42EP1	turquoise		NETO1	blue
SIGLEC11	turquoise		ZNF808	blue
NFAM1	turquoise		SYTL3	blue
NDST1	turquoise		SPEF2	blue
NRROS	turquoise		GTPBP10	blue
INSR	turquoise		ANKRD18A	blue
SLC1A5	turquoise		PARP14	blue
SSH3	turquoise		MAPKAPK5-AS1	blue
GPR27	turquoise		SAMD9L	blue
ODF3B	turquoise		CFHR1	blue
E2F4	turquoise		TMEM156	blue
SLC1A3	turquoise		ZNF66	blue
ABHD4	turquoise		EML5	blue
JUP	turquoise		ZNF816	blue
SELENBP1	turquoise		TRMT13	blue
LAMTOR1	turquoise		GSDMB	blue
UBE2D1	turquoise		CRTAM	blue
PLPPR2	turquoise		CEP290	blue
LINC01530	turquoise		RPS15AP1	blue
GDI1	turquoise		PRKCQ	blue
TCF7L2	turquoise		OCIAD2	blue
ALOX5AP	turquoise		LMO7	blue
P2RY2	turquoise		LYRM7	blue
SLC22A18	turquoise		METTL21EP	blue
PANX1	turquoise		TUBD1	blue
MARCO	turquoise		GPM6A	blue
KIF16B	turquoise		A2M	blue
MOSPD2	turquoise		SNORD116-27	blue
MYO7A	turquoise		KPNA5	blue
ENC1	turquoise		ACSL6	blue
FLOT2	turquoise		CTAGE9	blue
OR52N1	turquoise		SNORA9	blue
SGSH	turquoise		FAN1	blue
STS	turquoise		MIRLET7G	blue
APOA2	turquoise		ENOSF1	blue
PIM1	turquoise		CLEC17A	blue
TLN1	turquoise		TGFBR3	blue
SLC25A39	turquoise		ARAP2	blue
PLEKHM1	turquoise		COL19A1	blue
MAP3K3	turquoise		PPP2R2B	blue
LSP1	turquoise		TSPYL2	blue
TPTEP1	turquoise		LOC285097	blue
TIMP2	turquoise		RPSAP58	blue
NQO2	turquoise		TCP11L2	blue
DSE	turquoise		SNORA5A	blue
SYVN1	turquoise		SLAMF7	blue
C20orf27	turquoise		CXorf57	blue
GAA	turquoise		CCDC141	blue
GRAMD1A	turquoise		SNORD116-11	blue
C8orf31	turquoise		RPGRIP1L	blue
PRDM9	turquoise		DENND5B	blue
POTEA	turquoise		IRAK1BP1	blue
OR2B8P	turquoise		WDR89	blue
RNU6-68P	turquoise		PLEKHA1	blue
ASGR2	turquoise		CFAP44	blue
SEMA4A	turquoise		OR2T29	blue
RASA4	turquoise		STAMBPL1	blue
ARHGEF11	turquoise		RASGRP3	blue
PILRA	turquoise		ANKRD20A2	blue
MIRLET7E	turquoise		PIGK	blue
TAGLN2	turquoise		RPE	blue
KCNQ1	turquoise		SP140	blue
ITPK1	turquoise		GPR183	blue
ALPL	turquoise		SNORD4A	blue
IQCF2	turquoise		NUP160	blue
CORO2A	turquoise		PDE7A	blue
NAPSB	turquoise		STXBP4	blue
FAM114A1	turquoise		BDH2	blue
TTYH2	turquoise		EIF3E	blue
BRI3BP	turquoise		TMEM106B	blue
PLIN2	turquoise		SNORA62	blue
MITF	turquoise		TMEM14A	blue
CLTCL1	turquoise		PSME2	blue
SLC16A13	turquoise		ZNF141	blue
DPRX	turquoise		NT5E	blue
LIN7A	turquoise		ZNF184	blue
SAP30	turquoise		TRDMT1	blue
DVL3	turquoise		STOX1	blue
U2AF1L4	turquoise		SNORD96B	blue
SOCS1	turquoise		CLYBL	blue
NYNRIN	turquoise		SMIM8	blue
MAB21L3	turquoise		RPS12	blue
BRD4	turquoise		SNORD94	blue
KCNA5	turquoise		LRRC7	blue
FFAR2	turquoise		MTX3	blue
LINC00999	turquoise		NR1D1	blue
ZFHX3	turquoise		MCOLN3	blue
SETD9	turquoise		LBH	blue
TOR2A	turquoise		CHIC1	blue
OR5W2	turquoise		SNORD116-26	blue
CCDC149	turquoise		OR56B1	blue
KMT2B	turquoise		PRSS23	blue
FHL3	turquoise		PAPPA-AS1	blue
MPDU1	turquoise		SNORD15A	blue
SLC25A29	turquoise		ARSK	blue
TDRD9	turquoise		IGSF9B	blue
SLC43A3	turquoise		CNKSR2	blue
TECR	turquoise		DNAAF2	blue
CD300E	turquoise		KIAA1147	blue
CD33	turquoise		TOX	blue
DNM1P34	turquoise		MALT1	blue
ARHGAP1	turquoise		ZNF540	blue
STK32C	turquoise		TTN	blue
HOXB4	turquoise		HS3ST3B1	blue
BLOC1S3	turquoise		ZNF43	blue
FAM9A	turquoise		TPH1	blue
S100A9	turquoise		FAM153B	blue
CRHBP	turquoise		TTC33	blue
SLC26A6	turquoise		ARL4C	blue
RETSAT	turquoise		LOC100131541	blue
ZBTB45	turquoise		BLK	blue
GSK3A	turquoise		ACTA2-AS1	blue
SULT1A2	turquoise		SNORD21	blue
ITGA5	turquoise		MAD2L1	blue
KCTD5	turquoise		PARP15	blue
MLC1	turquoise		RPL32	blue
SLCO1B3	turquoise		MC1R	blue
RBMS2	turquoise		APOBEC3G	blue
ATP6V0C	turquoise		ZNF485	blue
MAST3	turquoise		GOLGA8B	blue
RUSC2	turquoise		ADAM20P1	blue
VIPR1	turquoise		DDHD2	blue
SP2	turquoise		CFAP97	blue
PHC2	turquoise		ASF1A	blue
CLCN7	turquoise		SPTBN1	blue
ARHGAP9	turquoise		ANKRA2	blue
CTNNA1	turquoise		ZFP37	blue
EFNA5	turquoise		RNPC3	blue
MTMR3	turquoise		BLNK	blue
IRF8	turquoise		SLC9B1	blue
ZYX	turquoise		GLS	blue
APOBEC3A_B	turquoise		DPY19L2P2	blue
PPIF	turquoise		NOL11	blue
FERMT3	turquoise		ZNF253	blue
CTSD	turquoise		TNIK	blue
DTNA	turquoise		LAX1	blue
HAL	turquoise		SUPT3H	blue
MAVS	turquoise		TSPAN2	blue
S100A6	turquoise		ARHGAP15	blue
BASP1	turquoise		CFAP36	blue
GPR162	turquoise		CBX5	blue
URM1	turquoise		LEPROTL1	blue
LDLR	turquoise		TAS2R20	blue
TALDO1	turquoise		SPATA5	blue
ETV6	turquoise		GLMN	blue
LINC00852	turquoise		ZNF836	blue
ANKS1A	turquoise		LOC100131510	blue
BCAT2	turquoise		HIST2H4B	blue
ARID1A	turquoise		ECI2	blue
SHTN1	turquoise		FAM231B	blue
CDC42EP2	turquoise		CD2	blue
HCK	turquoise		DHFR	blue
PLA2G15	turquoise		ZNF585B	blue
LOC100129940	turquoise		RPL11	blue
ALDH2	turquoise		SACS	blue
HMG20B	turquoise		ABCE1	blue
CEACAM8	turquoise		FAM169A	blue
ADAMTSL4	turquoise		MGC70870	blue
HLA-DMA	turquoise		ZBTB25	blue
LRRC46	turquoise		HIBCH	blue
RNF26	turquoise		SLFN13	blue
CD14	turquoise		ZNF266	blue
BST1	turquoise		ZBTB1	blue
C2	turquoise		SBDS	blue
SDC2	turquoise		YAE1D1	blue
SLC27A1	turquoise		FANCF	blue
SLC4A1	turquoise		ZNF702P	blue
YIPF3	turquoise		TAS2R13	blue
MTF1	turquoise		OR7E87P	blue
PGM5	turquoise		WDYHV1	blue
RNF44	turquoise		MGP	blue
HS3ST5	turquoise		MYO6	blue
SRGAP1	turquoise		CEP126	blue
PLBD1	turquoise		GOLGA8A	blue
SMPDL3A	turquoise		ZNF347	blue
IGF2BP2	turquoise		MTBP	blue
LIMK1	turquoise		RPL7A	blue
CFP	turquoise		ZNF568	blue
SF3B4	turquoise		HLA-DOB	blue
REEP4	turquoise		SNHG12	blue
SLC2A3	turquoise		SNRPN	blue
DGKK	turquoise		LUC7L3	blue
CCIN	turquoise		PEX3	blue
ASCL4	turquoise		SCAPER	blue
HAAO	turquoise		IPCEF1	blue
KL	turquoise		PSMD10	blue
PKM	turquoise		CUTA	blue
GORASP1	turquoise		SLC38A11	blue
GPR84	turquoise		TUBE1	blue
RBP4	turquoise		STK17A	blue
RAB1C	turquoise		TTC39B	blue
POU1F1	turquoise		ZNF525	blue
PTMS	turquoise		STAT4	blue
NFIA	turquoise		TAF4B	blue
ARHGEF40	turquoise		FAM129C	blue
NHSL1	turquoise		ADAM22	blue
FAM101B	turquoise		ITGB3BP	blue
OR4N4	turquoise		SMCHD1	blue
C16orf54	turquoise		RCN2	blue
HMGB2	turquoise		PDP2	blue
RHOB	turquoise		HNRNPLL	blue
C15orf39	turquoise		MIR5195	blue
COTL1	turquoise		MYO1D	blue
PDK2	turquoise		CASP8AP2	blue
LOC645166	turquoise		NUP35	blue
TRIM8	turquoise		SPDL1	blue
ZNF385A	turquoise		CUZD1	blue
TBC1D8	turquoise		CCDC109B	blue
OSM	turquoise		FAM175A	blue
SMIM11P1	turquoise		CTBP1-AS2	blue
MAP3K11	turquoise		NEMP2	blue
NRM	turquoise		SNORD116-29	blue
LGALS1	turquoise		OBFC1	blue
LY6G5C	turquoise		TAS2R5	blue
RBM47	turquoise		SNORD116-2	blue
DIAPH2-AS1	turquoise		DUSP16	blue
SGK223	turquoise		GPR65	blue
MGC39584	turquoise		ACVR1C	blue
MBD6	turquoise		IMMP1L	blue
EDNRB	turquoise		PLCL1	blue
CTSB	turquoise		SCARNA23	blue
LOC102724208	turquoise		PSMC6	blue
GPAT3	turquoise		TARBP1	blue
ATF7	turquoise		OXNAD1	blue
ADGRD1	turquoise		MT1X	blue
CRTC3	turquoise		CENPC	blue
TMEM53	turquoise		CCNG1	blue
FAM53C	turquoise		MSMO1	blue
STX11	turquoise		MSI2	blue
PVRL2	turquoise		JAKMIP2	blue
OLAH	turquoise		ZNF639	blue
NR4A1	turquoise		C21orf91	blue
LOC105369387	turquoise		TAS2R31	blue
TAAR6	turquoise		TIMD4	blue
IFITM3	turquoise		FAM134B	blue
PRRG4	turquoise		FGF7P2	blue
RAB13	turquoise		SHFM1	blue
TMTC2	turquoise		ZNRD1-AS1	blue
G6PD	turquoise		SNORD8	blue
TMEM63B	turquoise		HSPE1-MOB4	blue
KCTD21	turquoise		ORMDL3	blue
ACVRL1	turquoise		PIGW	blue
CDC42BPB	turquoise		PARP8	blue
OR4M2	turquoise		MSX2P1	blue
PLIN3	turquoise		DCLRE1A	blue
SRF	turquoise		CAB39L	blue
IER3	turquoise		SFXN1	blue
C7orf43	turquoise		PPIAL4G	blue
TPP1	turquoise		LOC642947	blue
KLHL30-AS1	turquoise		DUSP2	blue
SPECC1	turquoise		SNRPD1	blue
KMT2D	turquoise		NOP58	blue
PTPN18	turquoise		GBP3	blue
HDAC10	turquoise		PTPRK	blue
TJP2	turquoise		LPAR6	blue
CRACR2A	turquoise		RTKN2	blue
YWHAG	turquoise		TTC3	blue
R3HDM4	turquoise		TAS2R10	blue
CHST15	turquoise		STX17	blue
SH3BP2	turquoise		PIGY	blue
MIR101-1	turquoise		SEPT7P9	blue
NME4	turquoise		PER3	blue
BID	turquoise		CHN1	blue
OXGR1	turquoise		KIFAP3	blue
SREBF1	turquoise		NCR1	blue
SLC17A9	turquoise		ZNF567	blue
MTX1	turquoise		MRE11A	blue
SULT1A1	turquoise		TBC1D31	blue
FGFR1	turquoise		RPS10	blue
HS6ST1	turquoise		DCAF8L2	blue
ADCK1	turquoise		BIVM	blue
POM121	turquoise		ZNF550	blue
BAZ2A	turquoise		LOC642846	blue
SNX31	turquoise		FRG1BP	blue
SERTAD2	turquoise		ZNF273	blue
PFN1	turquoise		NUCKS1	blue
LRRC25	turquoise		KLHDC2	blue
PRAM1	turquoise		ZNF430	blue
SF3A1	turquoise		RBL1	blue
FCGRT	turquoise		TTC39C	blue
JUN	turquoise		PSME4	blue
SHROOM1	turquoise		SNORD4B	blue
SH3RF3	turquoise		SGCB	blue
PXN	turquoise		ZNF354B	blue
CAPNS2	turquoise		ATG2B	blue
HMGB3P1	turquoise		N6AMT1	blue
CDC14C	turquoise		SLC7A6	blue
UAP1L1	turquoise		ZNF708	blue
NPEPL1	turquoise		ZNF391	blue
RAB44	turquoise		RPS3AP47	blue
PRKCD	turquoise		ZNF138	blue
ZNF574	turquoise		LINC00652	blue
FAM20C	turquoise		SIDT1	blue
SEMG2	turquoise		SNORA7B	blue
GPAA1	turquoise		C5orf45	blue
SLC39A13	turquoise		DPY19L4	blue
FOXJ2	turquoise		SOCS2	blue
RAB1B	turquoise		GEMIN2	blue
AP5B1	turquoise		ZNF181	blue
DOT1L	turquoise		ACTR6	blue
ARF5	turquoise		ZNF573	blue
CHI3L1	turquoise		HEATR1	blue
PGS1	turquoise		CROT	blue
PRRC2A	turquoise		ZNF718	blue
KRTAP20-3	turquoise		PLGRKT	blue
TRPM2	turquoise		TEX10	blue
ACTN1	turquoise		SETBP1	blue
GRINA	turquoise		DDX60	blue
TOM1	turquoise		C21orf62-AS1	blue
NTSR1	turquoise		LOC101929762	blue
TRAPPC1	turquoise		SLC4A7	blue
NAIP	turquoise		ZNF154	blue
FKBP8	turquoise		GIN1	blue
SLC36A1	turquoise		KLHL14	blue
NEURL1	turquoise		SLC9B2	blue
ADAM15	turquoise		ZNF33B	blue
IRF2BP2	turquoise		SPICE1	blue
MFSD10	turquoise		ZNF829	blue
TAPBPL	turquoise		TP63	blue
FOXD1	turquoise		SKP1	blue
MTMR14	turquoise		CCDC91	blue
MFSD13A	turquoise		RABGAP1L	blue
FAM73B	turquoise		OR7E55P	blue
ARF3	turquoise		GPR155	blue
NLRP3	turquoise		RPS15A	blue
LAT2	turquoise		FRMPD3	blue
KCNG2	turquoise		KIAA0125	blue
MRVI1	turquoise		WDR60	blue
FRAT2	turquoise		ZNF234	blue
CHP1	turquoise		TAGAP	blue
SNORD115-25	turquoise		HMOX2	blue
OR5L2	turquoise		SPTSSB	blue
EPAS1	turquoise		EFHC2	blue
DRICH1	turquoise		DDX58	blue
ACRBP	turquoise		TLK1	blue
ATP6V0B	turquoise		FBXO48	blue
PKN1	turquoise		NT5DC1	blue
ZNF865	turquoise		OR7E109P	blue
CLDN24	turquoise		LCLAT1	blue
SEMA6B	turquoise		CD79B	blue
PDSS1	turquoise		PTTG2	blue
PI4K2A	turquoise		PHF11	blue
INSL3	turquoise		OARD1	blue
ATG16L2	turquoise		LINC00299	blue
RAB43P1	turquoise		SLF1	blue
ARF1	turquoise		GABARAPL3	blue
MIR26A2	turquoise		ALG8	blue
TMEM185B	turquoise		KIF3A	blue
LOC105377774	turquoise		RPS27L	blue
FSTL3	turquoise		WDR54	blue
UBXN11	turquoise		TAF1A	blue
TOMM34	turquoise		SNORD53	blue
TMEM255B	turquoise		PARG	blue
FKBP4	turquoise		MYL8P	blue
OR13C5	turquoise		SRSF7	blue
ZNF471	turquoise		NUP88	blue
G6PC3	turquoise		SNORD103A	blue
OR51A2	turquoise		MDM1	blue
ZMYND15	turquoise		LINS1	blue
NREP	turquoise		EPHA4	blue
LDLRAD3	turquoise		ARID4B	blue
FAM214B	turquoise		PPIAL4F	blue
NEDD4L	turquoise		HNRNPA1L2	blue
WLS	turquoise		ABCA11P	blue
SNORD115-31	turquoise		SNORD51	blue
LRRK1	turquoise		BTN3A1	blue
PSMC4	turquoise		CNST	blue
GMPPA	turquoise		C6orf62	blue
ZNF503	turquoise		MAP2K5	blue
SETD1B	turquoise		OR2T5	blue
SNX33	turquoise		FCRLA	blue
CH25H	turquoise		AMY2A	blue
GRAMD4	turquoise		ZNF681	blue
ARHGAP31	turquoise		PIK3IP1	blue
NFIC	turquoise		RIMKLB	blue
CRAT	turquoise		ZNF28	blue
C4orf45	turquoise		GPA33	blue
NAV1	turquoise		KIAA1586	blue
COPE	turquoise		LOC100133315	blue
IDO1	turquoise		ANKRD20A9P	blue
ARHGDIA	turquoise		C12orf65	blue
REPS2	turquoise		DKFZP434L187	blue
MARK2	turquoise		GABARAPL1	blue
LRRIQ3	turquoise		HNRNPA1	blue
RNF24	turquoise		SLC25A26	blue
DNASE1	turquoise		RPL39P3	blue
AAAS	turquoise		SESN3	blue
CORO1B	turquoise		HINT1	blue
CROCCP2	turquoise		EXOSC2	blue
FAM49A	turquoise		TCTEX1D2	blue
NEGR1	turquoise		FZD6	blue
CDK16	turquoise		FAM3C	blue
ACY3	turquoise		TPD52	blue
ADAP2	turquoise		RPS6KA5	blue
GNA15	turquoise		ZFP62	blue
PRKCDBP	turquoise		TMEM181	blue
PSG8	turquoise		TUBGCP5	blue
PDE1B	turquoise		KHDRBS2	blue
MPZL1	turquoise		TDRKH	blue
TRIM16	turquoise		SYNE2	blue
GAS7	turquoise		LIPT1	blue
VWF	turquoise		PRPF39	blue
DHCR7	turquoise		PPM1K	blue
CTBP2	turquoise		CRBN	blue
ACACB	turquoise		TNIP3	blue
ALAD	turquoise		SNORA13	blue
DEXI	turquoise		CBLB	blue
TSPAN4	turquoise		AKAP5	blue
ISOC2	turquoise		XIAP	blue
PRR14	turquoise		SERF1B	blue
GIT1	turquoise		TAF1D	blue
NFKBIB	turquoise		IGIP	blue
TRIM14	turquoise		RAB30	blue
BVES	turquoise		CDK5RAP2	blue
CCDC97	turquoise		THEM4	blue
LILRA1	turquoise		PRKCH	blue
TCIRG1	turquoise		CRHR1	blue
PITPNM1	turquoise		OMA1	blue
PSG2	turquoise		SNORA36C	blue
CACHD1	turquoise		OXCT1	blue
MLXIP	turquoise		EPB41	blue
DCDC1	turquoise		ZNF813	blue
SIGLEC7	turquoise		MACC1	blue
TMEM214	turquoise		CMSS1	blue
LOXL3	turquoise		NAE1	blue
UGT2B7	turquoise		ZNF780A	blue
DNAJC5	turquoise		TTLL1	blue
ATP6V0CP1	turquoise		ZFP14	blue
MKNK2	turquoise		DYRK2	blue
FGD3	turquoise		ENPP3	blue
UBA1	turquoise		C5orf28	blue
TP53I3	turquoise		HOMER1	blue
PHOSPHO1	turquoise		KCNA2	blue
ERF	turquoise		ZNF260	blue
PLSCR3	turquoise		PEBP1	blue
PROL1	turquoise		UBE2Q2P2	blue
RAB3A	turquoise		MRPL1	blue
LMNB1	turquoise		ZNF665	blue
SLC16A8	turquoise		UST	blue
DIP2A	turquoise		ANKRD18B	blue
MICAL2	turquoise		PDK1	blue
LOC392364	turquoise		EXOC2	blue
IMPA2	turquoise		STK39	blue
COPS7A	turquoise		MCM6	blue
UBALD1	turquoise		NAP1L4	blue
GBGT1	turquoise		C9orf78	blue
RPGRIP1	turquoise		SNORA4	blue
MIEN1	turquoise		SNORD31	blue
SYT14P1	turquoise		SLC2A1	blue
MIR26B	turquoise		MIR32	blue
TOR4A	turquoise		EXOSC3	blue
PDE6G	turquoise		PTPN22	blue
AATK	turquoise		TRIP11	blue
MAN2C1	turquoise		MIR17HG	blue
IPO13	turquoise		BMPR1A	blue
FGF11	turquoise		PRKACB	blue
ELMO2	turquoise		XPO1	blue
SLC22A31	turquoise		BBX	blue
TKT	turquoise		RPL21	blue
MIR646HG	turquoise		PSMA3	blue
PLXND1	turquoise		RPL9	blue
SNX7	turquoise		SLAMF6	blue
RAB5B	turquoise		GVINP1	blue
LOC100127951	turquoise		ZNF724P	blue
FAM63A	turquoise		FUT8	blue
SPRR2F	turquoise		KBTBD2	blue
CDC42EP4	turquoise		PCAT4	blue
PLOD3	turquoise		PMS2P1	blue
SMR3A	turquoise		LOC646813	blue
LPCAT4	turquoise		ZNF563	blue
PIGQ	turquoise		SP4	blue
FBRS	turquoise		CCNI2	blue
KCNMB1	turquoise		BLZF1	blue
ARSB	turquoise		HMGB1	blue
SYMPK	turquoise		CHD7	blue
LINC00482	turquoise		EMB	blue
CDRT1	turquoise		MTO1	blue
LINC01002	turquoise		PPAT	blue
PRAF2	turquoise		OR7E26P	blue
GPSM3	turquoise		CTC-338M12.4	blue
ITSN1	turquoise		YME1L1	blue
SRM	turquoise		ALDH18A1	blue
SCD5	turquoise		LOC105374874	blue
TCTEX1D1	turquoise		ANKRD31	blue
MIR124-2	turquoise		TARSL2	blue
SLCO2B1	turquoise		INSIG2	blue
SUOX	turquoise		TFDP2	blue
SBK1	turquoise		ZNF626	blue
ZNF609	turquoise		CASP6	blue
ANKRD9	turquoise		MCOLN2	blue
SHKBP1	turquoise		ZBTB20	blue
WDFY4	turquoise		SCARNA4	blue
PCGF3	turquoise		ACTR3C	blue
ETV3L	turquoise		RAB39B	blue
IGF1R	turquoise		EPB41L4A-AS1	blue
ZDHHC3	turquoise		THNSL1	blue
LFNG	turquoise		C1GALT1	blue
LRRC75A	turquoise		PSIP1	blue
SCGB1D2	turquoise		CDKN1B	blue
ACTR1A	turquoise		PPIL3	blue
PFKFB4	turquoise		MGAT4A	blue
TIMP4	turquoise		AGBL2	blue
NINJ1	turquoise		USP46	blue
DUSP7	turquoise		TAS2R14	blue
LIMK2	turquoise		RHOBTB3	blue
C7orf62	turquoise		IFT57	blue
VPREB1	turquoise		PEG10	blue
OR6C68	turquoise		UBE3D	blue
SLC8B1	turquoise		HCG8	blue
TACC3	turquoise		ANAPC1P1	blue
SLC39A11	turquoise		ZNF383	blue
GYS1	turquoise		LRBA	blue
ABCG1	turquoise		GPM6B	blue
CSH2	turquoise		UQCRB	blue
ABHD5	turquoise		ZNF137P	blue
CCR9	turquoise		NUB1	blue
SPI1	turquoise		LSM8	blue
ILK	turquoise		FAM185A	blue
JAG1	turquoise		GRPEL2	blue
CHRFAM7A	turquoise		FIGNL1	blue
MAP1S	turquoise		OR7E12P	blue
AHCY	turquoise		ZNF443	blue
CLN3	turquoise		PIGB	blue
TRAF7	turquoise		LINC00665	blue
EMCN	turquoise		LRRC63	blue
MPV17L2	turquoise		CRIM1	blue
SPATA16	turquoise		GBP1	blue
CAPNS1	turquoise		RTTN	blue
CUX1	turquoise		HLTF	blue
MORN5	turquoise		NARS2	blue
RTN1	turquoise		GALM	blue
IL4R	turquoise		KDM3A	blue
ZNF438	turquoise		MAN1A2	blue
FGR	turquoise		CASK	blue
OLFM1	turquoise		MRPL33	blue
PLEKHG2	turquoise		PI4K2B	blue
FLVCR1-AS1	turquoise		DNAJC24	blue
ZMAT2	turquoise		NOC3L	blue
TSC22D2	turquoise		ZNF528	blue
RFT1	turquoise		SCAI	blue
PHF2	turquoise		DCUN1D4	blue
ADORA3	turquoise		OPTN	blue
FRS3	turquoise		ZNF493	blue
ADAP1	turquoise		TRMT11	blue
MMP19	turquoise		AGL	blue
CORO7	turquoise		APBA2	blue
RASL11A	turquoise		ZNF461	blue
CIITA	turquoise		ANKRD12	blue
NAPA	turquoise		DENR	blue
GPX1	turquoise		ASTE1	blue
TMC2	turquoise		UTS2	blue
HHLA3	turquoise		HSD17B7P2	blue
TMEM171	turquoise		PHF5A	blue
TMEM265	turquoise		CERS3	blue
IZUMO1	turquoise		GSPT2	blue
IDO2	turquoise		MGAT5	blue
SLC38A7	turquoise		CLDND1	blue
RAPH1	turquoise		BIRC2	blue
SNORD115-40	turquoise		TAS2R46	blue
DDX53	turquoise		SPAG1	blue
DENND4B	turquoise		RPS25	blue
STK40	turquoise		MSL3P1	blue
PLEKHM2	turquoise		CNOT6L	blue
SLC2A9	turquoise		ZNF880	blue
SCAMP4	turquoise		ORC3	blue
IMPA1P	turquoise		EIF4A2	blue
SH3BP1	turquoise		NUDCD2	blue
CANT1	turquoise		USP28	blue
SNORD115-41	turquoise		RPL10A	blue
DBNL	turquoise		RPAP2	blue
LIMD1	turquoise		BBS9	blue
TPD52L2	turquoise		RWDD2B	blue
POLR2E	turquoise		SNORD1B	blue
DEF8	turquoise		PLEKHG7	blue
PRL	turquoise		SNORD13P2	blue
OSBPL5	turquoise		CEP112	blue
DDIAS	turquoise		OR5B21	blue
POLR2J3	turquoise		ZNF343	blue
BSCL2	turquoise		TSPAN5	blue
LRRC4	turquoise		ZNF292	blue
GIPC3	turquoise		ALG14	blue
DDX41	turquoise		TIFA	blue
TESC	turquoise		IKZF3	blue
SIAE	turquoise		NSA2	blue
SAA2	turquoise		KCNQ5	blue
PEA15	turquoise		TMEM99	blue
CD163L1	turquoise		C5orf56	blue
BAK1	turquoise		AP5M1	blue
OR52L2P	turquoise		ELP2	blue
NOTCH1	turquoise		SPATA6L	blue
SLC24A4	turquoise		FAM111A	blue
SPR	turquoise		ARHGEF9	blue
LOC100506730	turquoise		IL5RA	blue
CTIF	turquoise		C11orf80	blue
FKBP6	turquoise		AKT3	blue
ZSCAN5B	turquoise		TRIM37	blue
FASN	turquoise		ZNF510	blue
ADAM19	turquoise		TMED6	blue
HNRNPCL1	turquoise		C1orf131	blue
NUDT16P1	turquoise		ANKRD36	blue
UHRF1	turquoise		ZNF160	blue
CLEC4A	turquoise		SATB1	blue
RNPEP	turquoise		GCC2	blue
CYP4F3	turquoise		NAA16	blue
HOXA9	turquoise		PCID2	blue
GATA2	turquoise		ALMS1P	blue
PLD2	turquoise		NEMP1	blue
UPP1	turquoise		TNFAIP8	blue
TSPO	turquoise		STYK1	blue
CSNK2B	turquoise		TRANK1	blue
PPIEL	turquoise		LOC280665	blue
KIF13A	turquoise		TMEM218	blue
GTPBP2	turquoise		TMEM263	blue
SFXN3	turquoise		PSMA6	blue
ARL5C	turquoise		WDR3	blue
CCDC190	turquoise		GKAP1	blue
ORAI3	turquoise		CDC16	blue
ZNF516	turquoise		OSGEP	blue
BDNF	turquoise		BFSP1	blue
ZMYM3	turquoise		BET1	blue
SLC22A5	turquoise		PPFIBP1	blue
CITED1	turquoise		SCYL3	blue
MOSPD3	turquoise		CRHR1-IT1	blue
TLE3	turquoise		SMC3	blue
SORCS2	turquoise		POLH	blue
SLCO4A1	turquoise		LINC00969	blue
RANGAP1	turquoise		LIMA1	blue
HOXD8	turquoise		USP44	blue
CLPB	turquoise		ZNF75A	blue
MAP4K2	turquoise		ADARB1	blue
PRDM5	turquoise		BCKDHB	blue
BCL2L2	turquoise		ARID5B	blue
GBA	turquoise		ESCO1	blue
TMEM55A	turquoise		NKTR	blue
CCR10	turquoise		ISM1	blue
ARSD	turquoise		RLN2	blue
CD55	turquoise		CCDC146	blue
NEK6	turquoise		TMEM261	blue
TCTEX1D4	turquoise		MDN1	blue
KCND1	turquoise		RAB3GAP1	blue
EIF4G3	turquoise		CXCR6	blue
SLC16A3	turquoise		OR7E37P	blue
C1DP3	turquoise		MTR	blue
KIF4B	turquoise		WDR33	blue
CPEB4	turquoise		GTF2IRD2B	blue
ADGRE5	turquoise		ZNF451	blue
ZNF785	turquoise		EFCAB7	blue
TMPPE	turquoise		PARD6B	blue
SUSD1	turquoise		RSU1	blue
TP53TG5	turquoise		RNF125	blue
MIR182	turquoise		URI1	blue
LRRC41	turquoise		ZNF431	blue
CD300C	turquoise		YPEL1	blue
CAPZA3	turquoise		CEACAM21	blue
WASF2	turquoise		TENM1	blue
TRPV4	turquoise		CYB561	blue
EXOSC4	turquoise		CEP120	blue
AP2A1	turquoise		SNORD49A	blue
SUV39H1	turquoise		RFESD	blue
LOC100128644	turquoise		PTER	blue
FGB	turquoise		ZNF597	blue
CACTIN	turquoise		HIST1H1A	blue
RASSF4	turquoise		ARHGAP5	blue
NEU1	turquoise		SFMBT2	blue
RTN3	turquoise		RPL39	blue
CARD6	turquoise		MAP3K7CL	blue
PPARD	turquoise		POPDC2	blue
PIGZ	turquoise		VN1R1	blue
BTBD2	turquoise		DCAF16	blue
SLC12A9	turquoise		SNORA50A	blue
TTLL4	turquoise		RPP38	blue
ERCC2	turquoise		ZNF814	blue
CHMP6	turquoise		ADNP	blue
TRIOBP	turquoise		TMEM67	blue
SHMT1	turquoise		C5orf42	blue
SLC19A1	turquoise		B2M	blue
TLR5	turquoise		HNRNPM	blue
SPATA2	turquoise		AKAP11	blue
SMARCD3	turquoise		TOMM20	blue
GPSM2	turquoise		RPS18P9	blue
ARHGAP27	turquoise		RPLP2	blue
CSRP1	turquoise		CCT6A	blue
NT5DC3	turquoise		FASLG	blue
MYO10	turquoise		LOC102725258	blue
JMJD7	turquoise		RAP1B	blue
ARL11	turquoise		TMEM126A	blue
FAM110A	turquoise		CCDC53	blue
SPANXN1	turquoise		LRIG2	blue
MSL1	turquoise		GOLT1B	blue
PTGFRN	turquoise		WWP1	blue
LOC100131131	turquoise		ZNF320	blue
MRGPRF	turquoise		ZNF766	blue
RGS14	turquoise		GNPTAB	blue
SLC9A3R1	turquoise		OFD1	blue
DGAT2	turquoise		CDC7	blue
SAMD1	turquoise		N4BP2	blue
GPR132	turquoise		GYPA	blue
ULBP2	turquoise		RBAK	blue
TTC6	turquoise		SARAF	blue
IFNL3	turquoise		DIMT1	blue
LUZP4	turquoise		KAT6B	blue
MIR181A1	turquoise		ZNF714	blue
PLEKHH2	turquoise		RAPGEF6	blue
VAMP2	turquoise		ASUN	blue
DUSP8	turquoise		NUCB2	blue
PMVK	turquoise		ACP6	blue
AOC3	turquoise		CENPH	blue
ARSA	turquoise		CEP44	blue
GNB2	turquoise		RSRP1	blue
MGAM2	turquoise		ZPBP2	blue
SLX1A	turquoise		OR7E5P	blue
GBA2	turquoise		IRF1	blue
RAB31	turquoise		TMTC3	blue
CT83	turquoise		CBY1	blue
REPIN1	turquoise		UGT8	blue
PIGS	turquoise		MYB	blue
CHN2	turquoise		ELOVL6	blue
SRGAP2B	turquoise		RAB3IP	blue
MCOLN1	turquoise		MAGI3	blue
TMEM175	turquoise		C3orf33	blue
CD37	turquoise		NOXRED1	blue
TMEM205	turquoise		MICU2	blue
MAP1LC3B	turquoise		CHAC2	blue
C10orf54	turquoise		C5orf63	blue
RPTN	turquoise		GUSBP2	blue
GSTTP1	turquoise		MYEF2	blue
IFNGR2	turquoise		DUT	blue
ARHGAP26	turquoise		LMBRD2	blue
CERS4	turquoise		VPREB3	blue
ATXN2L	turquoise		PRPS1	blue
LINC00661	turquoise		DDX24	blue
DGKZ	turquoise		CHCHD7	blue
EMILIN2	turquoise		USP1	blue
APLP2	turquoise		SNORD38A	blue
PDIA5	turquoise		PIN4	blue
GKN2	turquoise		ZNF84	blue
FCN1	turquoise		TEX30	blue
ATP13A2	turquoise		RBM39	blue
TBC1D12	turquoise		DEFA4	blue
MICAL1	turquoise		JMY	blue
GREM2	turquoise		QDPR	blue
ST3GAL2	turquoise		SMYD2	blue
CREB3L2	turquoise		SEC61A2	blue
CPSF7	turquoise		CAMK2D	blue
AMPH	turquoise		HNRNPA1P10	blue
NGFR	turquoise		SETD4	blue
LMO2	turquoise		TMSB15B	blue
OR10G7	turquoise		GK5	blue
SAT2	turquoise		NUDT9P1	blue
GRIA2	turquoise		OR4F29	blue
PKDREJ	turquoise		SWT1	blue
LENG1	turquoise		MSH2	blue
LOC105371429	turquoise		BRIX1	blue
ARAF	turquoise		JAKMIP1	blue
BAHCC1	turquoise		PIK3R1	blue
ST6GALNAC3	turquoise		SMIM19	blue
SIGLEC5	turquoise		PTGES3	blue
SLC43A2	turquoise		LOC100130876	blue
TBL1X	turquoise		BRIP1	blue
CYP1B1-AS1	turquoise		GUSBP1	blue
AURKA	turquoise		ZDBF2	blue
SPINK7	turquoise		RPS14P3	blue
TNAP	turquoise		MRPL47	blue
C2CD2L	turquoise		DZIP3	blue
EAF1	turquoise		KLHDC4	blue
SULF2	turquoise		SNORA44	blue
TMEM39B	turquoise		MAGOHB	blue
C12orf50	turquoise		NOP56	blue
S100A7	turquoise		LIN9	blue
OR5H2	turquoise		RPL21P44	blue
RAG2	turquoise		C18orf32	blue
LOC442132	turquoise		LOC100129395	blue
MEF2D	turquoise		TRAF3IP3	blue
SLC22A4	turquoise		ADAM20	blue
PPP1R14B	turquoise		ZRANB3	blue
POFUT1	turquoise		ACKR3	blue
DPPA4	turquoise		GCLM	blue
BANF1	turquoise		C8orf44-SGK3	blue
FCER1G	turquoise		ZBED6	blue
LGALS16	turquoise		UPF3B	blue
POLM	turquoise		NDUFA5	blue
B4GALT5	turquoise		PSMG2	blue
GCNT1	turquoise		ALMS1	blue
SCARB1	turquoise		ALG6	blue
FBXO39	turquoise		TAB2	blue
KRTAP13-1	turquoise		FGF9	blue
TBC1D14	turquoise		LMBRD1	blue
PLXNB2	turquoise		LYRM5	blue
MYD88	turquoise		ZNF781	blue
ATF5	turquoise		HYKK	blue
SH2B2	turquoise		HIST1H4K	blue
SNAPC2	turquoise		ZNF345	blue
GADD45G	turquoise		RPL22	blue
IRS1	turquoise		HNRNPH3	blue
STRN4	turquoise		TSEN2	blue
LOC102725253	turquoise		PSMB8	blue
PTPN2	turquoise		C18orf54	blue
FBP1	turquoise		CCDC84	blue
MRGPRX4	turquoise		BEX4	blue
ANKLE1	turquoise		CD19	blue
RNPEPL1	turquoise		TM2D1	blue
LALBA	turquoise		RPS3	blue
FAM105A	turquoise		TMEM243	blue
CPED1	turquoise		PPIL1	blue
KLF11	turquoise		ASNS	blue
ELF3	turquoise		ZFP82	blue
CLEC9A	turquoise		B4GALT6	blue
GCC2-AS1	turquoise		VRK1	blue
SLC46A1	turquoise		MCM3AP-AS1	blue
GK3P	turquoise		PLEKHA5	blue
KLF5	turquoise		SNORD32B	blue
SEMA4B	turquoise		ZNF841	blue
GLUL	turquoise		TGFBR1	blue
DAGLA	turquoise		CMPK1	blue
CD93	turquoise		SOS1	blue
XAGE5	turquoise		TIMM9	blue
BCL7B	turquoise		NUGGC	blue
RABGGTA	turquoise		C6orf203	blue
NANOGNB	turquoise		RPL31	blue
ACSS2	turquoise		PPA1	blue
SSH2	turquoise		MIR29B2	blue
PYGO2	turquoise		TMX2	blue
YIPF1	turquoise		TMEM123	blue
MLF2	turquoise		ZNF91	blue
GLDC	turquoise		ACADSB	blue
SPANXN3	turquoise		RSL24D1	blue
FICD	turquoise		GPR19	blue
CLMN	turquoise		LOC100505549	blue
ZBTB7A	turquoise		MPHOSPH8	blue
CYSTM1	turquoise		DDX5	blue
MPP4	turquoise		SNORD116-25	blue
C9orf172	turquoise		KBTBD3	blue
DPAGT1	turquoise		TMEM50B	blue
KIAA1958	turquoise		ZNF761	blue
RDH10	turquoise		TMEM87A	blue
CYBA	turquoise		C1orf101	blue
SNX21	turquoise		NPAT	blue
BRPF1	turquoise		PAM	blue
GTF2IRD1	turquoise		HNRNPA2B1	blue
MYOC	turquoise		LINC01128	blue
FOXO4	turquoise		RBSN	blue
SPTA1	turquoise		WHAMMP3	blue
PNPLA1	turquoise		DDX6	blue
RRBP1	turquoise		COLGALT2	blue
CHRM3	turquoise		DGKH	blue
OR4M1	turquoise		ZNF527	blue
HTRA1	turquoise		ZNF280B	blue
PNPLA6	turquoise		ALDH5A1	blue
SIRPA	turquoise		PDXDC2P	blue
NAGA	turquoise		SLC35B3	blue
CHST2	turquoise		TRMT12	blue
FAM131A	turquoise		RPL36AP40	blue
FLT1	turquoise		NGDN	blue
PCTP	turquoise		CETN3	blue
HDAC7	turquoise		HSF2	blue
THAP11	turquoise		HSF5	blue
RNF41	turquoise		HNRNPR	blue
PIK3R5	turquoise		TNKS2	blue
PADI4	turquoise		PMS2P3	blue
GFPT2	turquoise		CD40	blue
PHF23	turquoise		GIMAP2	blue
RPL23AP32	turquoise		ZNF776	blue
ZNF385C	turquoise		SRP54	blue
SFTPD	turquoise		ZNF607	blue
TMEM229A	turquoise		LOC100129534	blue
LOC100287166	turquoise		KIAA0226L	blue
CDH23	turquoise		ZNF611	blue
CEACAM4	turquoise		ZNF439	blue
ITGAX	turquoise		ULK4	blue
TXNRD1	turquoise		HNRNPU	blue
LTF	turquoise		GPR89B	blue
SULT1C4	turquoise		RPL15	blue
EPHB2	turquoise		COQ6	blue
DAAM2	turquoise		GTF2H1	blue
GLIS3	turquoise		KIF22	blue
MFSD7	turquoise		USP12	blue
DCAKD	turquoise		PGM2L1	blue
UNK	turquoise		GTDC1	blue
CABLES2	turquoise		ZNF599	blue
BATF3	turquoise		SNORA70E	blue
FAM118B	turquoise		RASGEF1A	blue
MMP16	turquoise		ZNF239	blue
ALDH1L2	turquoise		PPP2R1B	blue
KCNK6	turquoise		PSMB4	blue
STXBP2	turquoise		TMEM56	blue
ATP12A	turquoise		PUS7	blue
TMEM94	turquoise		MIR28	blue
SAMD4B	turquoise		EPT1	blue
CIART	turquoise		MRPL50	blue
ECHDC3	turquoise		GPR180	blue
TBKBP1	turquoise		ZNF429	blue
FBXL18	turquoise		PPP1R2P1	blue
LTBR	turquoise		SF3B1	blue
RILP	turquoise		GLO1	blue
PPP2R4	turquoise		SUGT1P3	blue
RGL2	turquoise		PRKRA	blue
NKIRAS2	turquoise		STRADB	blue
TMEM8A	turquoise		METTL4	blue
CD300LF	turquoise		KRTAP19-8	blue
PPCDC	turquoise		C4orf27	blue
RAB3D	turquoise		PUS7L	blue
KITLG	turquoise		HACE1	blue
PCIF1	turquoise		LNX2	blue
TTPA	turquoise		PARN	blue
AP2M1	turquoise		PRIM1	blue
KCNE3	turquoise		MYL12A	blue
EFCAB12	turquoise		METTL24	blue
ISG20L2	turquoise		SMIM7	blue
CKM	turquoise		LXN	blue
APBA3	turquoise		OR7E162P	blue
NAT9	turquoise		ZNF45	blue
WASH1	turquoise		TIGD1	blue
UBE2S	turquoise		CYB5B	blue
GLTP	turquoise		SLC14A1	blue
ZDHHC7	turquoise		BBOF1	blue
MKNK1	turquoise		LAMTOR5P1	blue
IGFBP2	turquoise		TGDS	blue
DNAJC22	turquoise		ZNF558	blue
RNF122	turquoise		UHRF2	blue
PIGT	turquoise		TCTN3	blue
TNFRSF10C	turquoise		PLPP6	blue
PLCH1	turquoise		SNORD48	blue
OGFR	turquoise		LOC100129884	blue
LARP1	turquoise		ARL2BP	blue
ELF4	turquoise		HSP90AB3P	blue
SPNS1	turquoise		RNF138	blue
LOC105373042	turquoise		ZNF131	blue
PBX2P1	turquoise		SAMD9	blue
CALM3	turquoise		DEPDC4	blue
PROX1	turquoise		SP100	blue
MEN1	turquoise		ZNF223	blue
CAPN1	turquoise		OR51A7	blue
C1orf168	turquoise		CCDC180	blue
SENP3	turquoise		SYCP2	blue
LOC105378913	turquoise		FAM162A	blue
HPSE	turquoise		ZBED2	blue
C9orf91	turquoise		GPR18	blue
LURAP1L	turquoise		BTN3A3	blue
H6PD	turquoise		PNN	blue
DNASE1L1	turquoise		SERINC5	blue
IRF2BPL	turquoise		ZNF17	blue
ELMOD1	turquoise		RNASEH2B	blue
NHSL2	turquoise		MSANTD4	blue
PCDHB1	turquoise		SRSF3	blue
SEMA4D	turquoise		TAAR3	blue
WBP2	turquoise		KCTD7	blue
TAF10	turquoise		GOLGA4	blue
RAB4B	turquoise		HELQ	blue
SCPEP1	turquoise		RFC1	blue
KDM5C	turquoise		RPL39L	blue
LINC01341	turquoise		PDE3B	blue
MPV17L	turquoise		TMEM254	blue
OR1L6	turquoise		MCM7	blue
KNDC1	turquoise		OTUD4	blue
LMNB2	turquoise		FLJ20712	blue
NAPRT	turquoise		KIAA1328	blue
TREML2	turquoise		ZCCHC7	blue
BSPH1	turquoise		SRRD	blue
RSPH10B2	turquoise		PHLPP2	blue
MEIOB	turquoise		ATIC	blue
CSAG1	turquoise		HSPD1	blue
CD300A	turquoise		ARL6	blue
CSF2RA	turquoise		DLEU1	blue
ABL1	turquoise		LOC541472	blue
LOC400968	turquoise		TMEM117	blue
TNNI3	turquoise		ZKSCAN7	blue
CRTC1	turquoise		TRNT1	blue
CD1B	turquoise		POLR1E	blue
KIF1B	turquoise		ZNF547	blue
KREMEN1	turquoise		ZNF420	blue
PDE4DIP	turquoise		LPAR3	blue
DOK1	turquoise		BUB3	blue
PGAM1	turquoise		VPS13A	blue
CBX6	turquoise		MIPEP	blue
CXCL1	turquoise		CNBP	blue
MAN2B1	turquoise		MRPS31	blue
LAIR1	turquoise		PTGER2	blue
PPP1R18	turquoise		MLH3	blue
PTGIR	turquoise		KIZ	blue
UCK2	turquoise		PIK3R4	blue
STIP1	turquoise		TDP1	blue
CEBPE	turquoise		ZNF254	blue
HTR7	turquoise		EPB41L5	blue
ZER1	turquoise		KIF20B	blue
FBXW8	turquoise		PNISR	blue
SMIM5	turquoise		ZNF419	blue
RBM14	turquoise		TFB1M	blue
NABP2	turquoise		IFT80	blue
IER5	turquoise		ZFP69B	blue
PTCHD1	turquoise		PARK2	blue
LOC220077	turquoise		MRPL35	blue
PARP10	turquoise		LOC400464	blue
RAB20	turquoise		PEX1	blue
ESRP1	turquoise		RRN3	blue
RNASE8	turquoise		C11orf1	blue
CTSK	turquoise		AKR1C2	blue
ACCS	turquoise		AHSA2	blue
MIR99A	turquoise		RAD21	blue
CAT	turquoise		MARS2	blue
ARL4A	turquoise		ZNF767P	blue
MIR145	turquoise		ACYP1	blue
OR5F1	turquoise		CCDC14	blue
FGF14	turquoise		RPL30	blue
SGK494	turquoise		ID3	blue
DNAJB5	turquoise		NPY5R	blue
TYK2	turquoise		EXOSC9	blue
FAM127C	turquoise		GNPNAT1	blue
CD82	turquoise		ITGB1	blue
PTPN23	turquoise		SOCS5	blue
PYCARD	turquoise		KATNA1	blue
BSG	turquoise		NUP205	blue
ABHD17A	turquoise		C10orf2	blue
MIR205HG	turquoise		WRN	blue
UBQLN2	turquoise		TMEM133	blue
PALM3	turquoise		CA6	blue
PP13	turquoise		REXO2	blue
NELFA	turquoise		ZNF682	blue
SLC5A6	turquoise		RBL2	blue
NMNAT1	turquoise		MPHOSPH9	blue
VIP	turquoise		UAP1	blue
BATF2	turquoise		HLCS	blue
MIR30B	turquoise		PTCH1	blue
UBQLN4	turquoise		RLIM	blue
APP	turquoise		WDHD1	blue
ZNF846	turquoise		GCFC2	blue
MEIG1	turquoise		TANGO6	blue
NEIL1	turquoise		NUP107	blue
DCTN3	turquoise		ZMAT1	blue
SATB2	turquoise		NFYB	blue
ASRGL1	turquoise		TEFM	blue
ZNF324	turquoise		UNC50	blue
ZNF641	turquoise		C2orf44	blue
TBC1D16	turquoise		CGRRF1	blue
PLCB2	turquoise		USP45	blue
CYP7B1	turquoise		CCSER2	blue
OR2H1	turquoise		TDP2	blue
TUT1	turquoise		TTPAL	blue
SYK	turquoise		SUV39H2	blue
DOCK1	turquoise		KLHL9	blue
SSMEM1	turquoise		NDUFAF7	blue
TPTE	turquoise		SP140L	blue
MEPCE	turquoise		MFSD8	blue
TNFAIP2	turquoise		SETDB2	blue
FXYD6	turquoise		FZD3	blue
KRT26	turquoise		RPL37A	blue
BAG4	turquoise		ZC3H8	blue
IFFO1	turquoise		MIS12	blue
XRCC1	turquoise		PPWD1	blue
MGRN1	turquoise		CRY1	blue
IL22RA1	turquoise		ZNF790	blue
SIK2	turquoise		CENPL	blue
USP22	turquoise		SIMC1	blue
OR2T4	turquoise		SFXN2	blue
MAFG	turquoise		ZFAND6	blue
ALOX15B	turquoise		HNRNPA3	blue
NCLN	turquoise		PTGES3L-AARSD1	blue
MIR141	turquoise		TRIM68	blue
SCIN	turquoise		DTD2	blue
MLXIPL	turquoise		HSPA1L	blue
PON1	turquoise		GPR63	blue
SMG9	turquoise		FAM63B	blue
GSTA2	turquoise		CTAGE15	blue
SEC14L1	turquoise		UFSP2	blue
B3GNT8	turquoise		SENP7	blue
ADORA2B	turquoise		LOC100506127	blue
PLXNA2	turquoise		FANCC	blue
RARA	turquoise		ZNF610	blue
ATP11A	turquoise		IBTK	blue
TGFA	turquoise		NAPEPLD	blue
SLC26A3	turquoise		CYP2U1	blue
MLLT1	turquoise		SC5D	blue
SCN7A	turquoise		HKR1	blue
C15orf43	turquoise		DDHD1	blue
GLYCTK	turquoise		MEX3C	blue
SOSTDC1	turquoise		GDPD1	blue
GNG5	turquoise		SSB	blue
FAM27C	turquoise		LRIF1	blue
CLNK	turquoise		PRPF38B	blue
SLC12A6	turquoise		LOC101060256	blue
PSKH1	turquoise		RPS14	blue
RAB40A	turquoise		UGT2B10	blue
AKNA	turquoise		LNPEP	blue
NDOR1	turquoise		UBE2Q2P1	blue
LOC105370686	turquoise		ZSCAN26	blue
FABP12	turquoise		WDR35	blue
ATXN7L1	turquoise		MB21D2	blue
AGO1	turquoise		UBE2NL	blue
ADIPOR1	turquoise		TXLNG	blue
BMP1	turquoise		MGA	blue
STGC3	turquoise		AS3MT	blue
CRABP2	turquoise		METTL21B	blue
SBNO2	turquoise		AGAP1	blue
ADH1A	turquoise		SNRPD2	blue
SQSTM1	turquoise		NDFIP2	blue
NPY4R	turquoise		HELB	blue
CYFIP1	turquoise		NAA40	blue
NTHL1	turquoise		SNORD38B	blue
SERTAD4	turquoise		PSMD7	blue
ITPRIPL2	turquoise		MTA3	blue
IGSF8	turquoise		ZNF678	blue
IL17RA	turquoise		NEK1	blue
LINC00469	turquoise		STYX	blue
VAV2	turquoise		HIST4H4	blue
FAM160B2	turquoise		TCAF1	blue
CPNE4	turquoise		SNRK	blue
MIR487A	turquoise		GTSCR1	blue
GATSL3	turquoise		ZMYND11	blue
C12orf10	turquoise		HENMT1	blue
FFAR4	turquoise		ZNF565	blue
CAV3	turquoise		FAM45A	blue
TGIF2	turquoise		IL6ST	blue
SEZ6L	turquoise		GIMAP7	blue
TMEM38A	turquoise		ZNF441	blue
CORO1C	turquoise		FARS2	blue
SYNE3	turquoise		MTX2	blue
GYG1	turquoise		USPL1	blue
RPA4	turquoise		ANKRD20A5P	blue
FZD5	turquoise		CCDC15	blue
ETNPPL	turquoise		ZNF605	blue
CENPT	turquoise		SLC6A16	blue
ULK1	turquoise		YTHDC1	blue
LINC01556	turquoise		ZNF426	blue
TSTD1	turquoise		AEBP2	blue
GINS3	turquoise		SEL1L3	blue
PPM1H	turquoise		CATSPERB	blue
LRRC56	turquoise		LOC441601	blue
ZNF804A	turquoise		TRIM13	blue
ALS2CR11	turquoise		CEP192	blue
ARAP3	turquoise		LANCL1	blue
PEAK1	turquoise		ZNF548	blue
ASB6	turquoise		POLG2	blue
HECTD4	turquoise		ANP32D	blue
S100A7A	turquoise		COX18	blue
TAS2R38	turquoise		CLPX	blue
NT5DC2	turquoise		MBIP	blue
SMG5	turquoise		G2E3	blue
TNFRSF11B	turquoise		C16orf52	blue
TMEM102	turquoise		ACP5	blue
HSF1	turquoise		DENND2D	blue
STARD13	turquoise		ZBTB33	blue
C1orf162	turquoise		PMS2P7	blue
ABCC6	turquoise		INTS12	blue
HPS1	turquoise		ZNF322	blue
USB1	turquoise		ANKRD44	blue
SLC16A5	turquoise		TNFSF8	blue
CYP2A7	turquoise		ZNF658	blue
APBA1	turquoise		ZNF608	blue
PDPK1	turquoise		GABPB2	blue
HM13	turquoise		FBXO21	blue
FCGR2B	turquoise		RFTN1	blue
ZNF847P	turquoise		FBXO22	blue
NUDT16	turquoise		ZNF470	blue
KIAA1211	turquoise		ERBB2IP	blue
DHX34	turquoise		CDK6	blue
CHPF2	turquoise		C15orf41	blue
FUNDC2	turquoise		SLC5A3	blue
IKZF4	turquoise		RPL12P4	blue
MEP1A	turquoise		ADAMTS6	blue
WFS1	turquoise		RAN	blue
PGD	turquoise		ZNF10	blue
PLCB3	turquoise		CDC42SE2	blue
TRAM2	turquoise		SGOL1	blue
NOL6	turquoise		OR2M3	blue
HIGD2B	turquoise		PKI55	blue
ABAT	turquoise		CEP41	blue
UBE2Z	turquoise		ZNF773	blue
ACD	turquoise		KIF1BP	blue
ETHE1	turquoise		C14orf28	blue
FAM127B	turquoise		TWISTNB	blue
NOV	turquoise		OR7E14P	blue
CYCSP39	turquoise		ZNF570	blue
CNOT3	turquoise		BPHL	blue
MIR7-2	turquoise		DLGAP1-AS1	blue
MAP3K19	turquoise		ZNF491	blue
TNFRSF1A	turquoise		ESYT2	blue
FZD1	turquoise		EBAG9	blue
SUGP1	turquoise		ZNF827	blue
CHCHD10	turquoise		ZNF26	blue
ITPKC	turquoise		PBX4	blue
SLC22A18AS	turquoise		TRERF1	blue
PSEN2	turquoise		ANKRD46	blue
C11orf72	turquoise		OSGEPL1	blue
GABBR1	turquoise		CFAP70	blue
CALR3	turquoise		ZNF586	blue
KCNT2	turquoise		CAPRIN2	blue
CHMP1A	turquoise		GLCCI1	blue
PRG3	turquoise		ZNF337	blue
NOCT	turquoise		IMPDH2	blue
ASS1	turquoise		XRN1	blue
BLVRB	turquoise		ELOVL5	blue
CBARP	turquoise		COG3	blue
DENND3	turquoise		ANKRD26	blue
CYP4F11	turquoise		COX11	blue
ADGRA2	turquoise		AKAP2	blue
FAM129B	turquoise		TMED10P1	blue
TNFRSF10D	turquoise		BPNT1	blue
RFX2	turquoise		CCDC25	blue
GLYR1	turquoise		ELAC1	blue
ANGEL1	turquoise		YARS2	blue
RHBDF2	turquoise		FBXO5	blue
CCDC168	turquoise		ZNF480	blue
CDK2AP2	turquoise		ABI2	blue
DNAH17	turquoise		SUMO4	blue
COLGALT1	turquoise		RRP1B	blue
BCORL1	turquoise		ENTHD1	blue
ASPHD2	turquoise		DDX26B	blue
TMCO3	turquoise		ERGIC2	blue
PXK	turquoise		POLR2F	blue
LY6G5B	turquoise		ZNF585A	blue
ERBB2	turquoise		MAP9	blue
OXER1	turquoise		RRH	blue
EEPD1	turquoise		KRCC1	blue
EPHA1	turquoise		DENND4C	blue
SRXN1	turquoise		ADD3	blue
PPP1R11	turquoise		ELOVL4	blue
LOC285696	turquoise		TAS2R9	blue
RNF5	turquoise		ZC3H6	blue
OLFM4	turquoise		ZNF680	blue
ANKRD13D	turquoise		SENP5	blue
RFX8	turquoise		USP16	blue
TMEM45A	turquoise		TMEM209	blue
AP1B1	turquoise		TMA16	blue
IQGAP3	turquoise		RIMBP3C	blue
RELB	turquoise		WDR64	blue
UBL7	turquoise		C14orf142	blue
SLC9A3R2	turquoise		RAB29	blue
APCDD1	turquoise		CHIC2	blue
VCAN	turquoise		ADCY10P1	blue
CLEC1A	turquoise		SDR42E1	blue
SLC22A25	turquoise		OASL	blue
SLC16A9	turquoise		COX6C	blue
MICALCL	turquoise		LSM6	blue
PRKCE	turquoise		HCRP1	blue
PMP2	turquoise		MCF2L2	blue
CCDC106	turquoise		FANCD2	blue
EXTL3	turquoise		HDGFRP3	blue
CHODL	turquoise		HSP90AB2P	blue
CCDC63	turquoise		ZNF501	blue
C12orf49	turquoise		ACAD11	blue
EVI5L	turquoise		KLHL32	blue
TDGF1P3	turquoise		ERVK3-1	blue
MED12	turquoise		PCDH9	blue
PIK3AP1	turquoise		USP24	blue
MPV17	turquoise		HHLA2	blue
LRRC8D	turquoise		ZNF566	blue
CAMKK2	turquoise		OTUD7B	blue
NR4A3	turquoise		COQ3	blue
RIBC2	turquoise		CARNMT1	blue
MACROD2-IT1	turquoise		RPS18	blue
RAB11FIP5	turquoise		ZBTB26	blue
RPS6KA4	turquoise		ABCA10	blue
SAP25	turquoise		FOXP1	blue
PPM1F	turquoise		RIC8B	blue
RHOG	turquoise		GBP2	blue
POM121L3P	turquoise		IFT46	blue
XXYLT1	turquoise		TIGD7	blue
RNF133	turquoise		SLC12A2	blue
KRTAP10-9	turquoise		OR2T11	blue
MBOAT7	turquoise		ALG10	blue
AMPD3	turquoise		DTNB	blue
FTL	turquoise		KIAA0922	blue
CDK5	turquoise		ISCU	blue
SLAMF8	turquoise		VEZT	blue
SIRPD	turquoise		CTDSPL2	blue
CITED4	turquoise		PCMTD2	blue
FLCN	turquoise		CD59	blue
MIP	turquoise		HDAC1	blue
SRRT	turquoise		API5	blue
SIGLEC12	turquoise		ARMC1	blue
OR10H4	turquoise		BCL2L15	blue
EIF4G1	turquoise		RSPRY1	blue
CNIH2	turquoise		RQCD1	blue
LOC100289580	turquoise		FBXO8	blue
LOC100287792	turquoise		PINX1	blue
ASGR1	turquoise		RPEL1	blue
ICA1	turquoise		FHIT	blue
KTI12	turquoise		CEP97	blue
NANOGP1	turquoise		RSL24D1P11	blue
POM121L2	turquoise		ERH	blue
PISD	turquoise		ORC2	blue
CD1D	turquoise		APOL3	blue
CYP7A1	turquoise		HEG1	blue
NT5DC4	turquoise		ZCCHC18	blue
MBD1	turquoise		FKBP3	blue
ICAM1	turquoise		FAM69A	blue
POMT2	turquoise		FRG1JP	blue
DBX2	turquoise		CCDC138	blue
OR6C4	turquoise		MORF4L1	blue
IRF5	turquoise		HIST1H2BE	blue
ARG2	turquoise		SRSF5	blue
SNTG1	turquoise		DDX10	blue
TFDP1	turquoise		CDK17	blue
ARRB2	turquoise		RPAP3	blue
CDO1	turquoise		ZNF365	blue
ZNHIT2	turquoise		SLC35F2	blue
RPL13P5	turquoise		RPS3A	blue
ABCC10	turquoise		LINC00680	blue
DHRS7C	turquoise		MTMR1	blue
TGM2	turquoise		DDX55	blue
AIF1	turquoise		PLAG1	blue
SLC2A5	turquoise		SCAND2P	blue
OR5F2P	turquoise		ANKEF1	blue
DAGLB	turquoise		ZZZ3	blue
GAFA3	turquoise		TOB1	blue
ZDHHC12	turquoise		PIGL	blue
DDAH2	turquoise		OR2AK2	blue
EVA1B	turquoise		NUP43	blue
MIR451A	turquoise		MCCC2	blue
MED15	turquoise		ZNF850	blue
PMCHL1	turquoise		ZBTB24	blue
POM121L1P	turquoise		ANAPC4	blue
LCTL	turquoise		DGKE	blue
PRKACG	turquoise		LOC440446	blue
DHRS7B	turquoise		FAS	blue
PCDHB6	turquoise		ARGLU1	blue
LINC00521	turquoise		FKBP11	blue
LOC100128653	turquoise		ERAP1	blue
NR5A2	turquoise		UBE2G1	blue
ITIH1	turquoise		UBQLNL	blue
CD74	turquoise		ZNF571	blue
PMF1-BGLAP	turquoise		ARL6IP6	blue
MAGEC2	turquoise		LINC00476	blue
DEDD	turquoise		THOC3	blue
GRB10	turquoise		METTL23	blue
SOX15	turquoise		RPS18P12	blue
PIWIL3	turquoise		NUDT12	blue
EP300	turquoise		DERL2	blue
ENTHD2	turquoise		USP34	blue
ZNF500	turquoise		RPS17P5	blue
ADGRL2	turquoise		MMS22L	blue
AP1S1	turquoise		CCNC	blue
SLC22A13	turquoise		SLC7A5P2	blue
KCTD13	turquoise		INTS4P1	blue
IGFL3	turquoise		RWDD4	blue
ZNF142	turquoise		IARS	blue
SREBF2	turquoise		COG4	blue
ATP6V1C2	turquoise		ZNF175	blue
RUNX1	turquoise		CBWD1	blue
EIF5AL1	turquoise		SNURFL	blue
HLA-DQB2	turquoise		PRDM2	blue
LENG8	turquoise		MRPL17	blue
MMP14	turquoise		BICD1	blue
SLC25A19	turquoise		DPH5	blue
AATBC	turquoise		NUBPL	blue
SNX17	turquoise		UBXN10	blue
SEC23B	turquoise		KIAA0586	blue
ATCAY	turquoise		BCL11A	blue
PACS2	turquoise		FAM214A	blue
GALNT6	turquoise		KGFLP1	blue
PRKACA	turquoise		CEPT1	blue
NCF4	turquoise		BAIAP3	blue
PBX2	turquoise		VBP1	blue
NUMB	turquoise		DNAJB7	blue
NPVF	turquoise		CYP4Z2P	blue
RPS6KA2	turquoise		AK6	blue
YDJC	turquoise		RAB3GAP2	blue
RNF208	turquoise		FBXO33	blue
ANXA13	turquoise		PRH1	blue
RHOC	turquoise		AIDA	blue
NOTCH2	turquoise		HSP90AB1	blue
ZFP36L1	turquoise		PHF10	blue
TNNT2	turquoise		OVGP1	blue
MIER2	turquoise		SLC25A15	blue
LUZP2	turquoise		OR2T10	blue
TRIP6	turquoise		CSE1L	blue
CCDC158	turquoise		RAB2A	blue
ZC3H3	turquoise		COMMD3-BMI1	blue
TG	turquoise		ZCCHC17	blue
MBOAT2	turquoise		PRKRIR	blue
USP27X-AS1	turquoise		TPT1-AS1	blue
OR51G2	turquoise		ZNF226	blue
MRPS2	turquoise		ZNF189	blue
TNFSF13	turquoise		ZFP1	blue
TMEM127	turquoise		GPAM	blue
DDT	turquoise		FAM73A	blue
CD1A	turquoise		TRMT10B	blue
FAAH	turquoise		FLJ11710	blue
KBTBD12	turquoise		CASP8	blue
OR5G1P	turquoise		CHL1	blue
ALOX5	turquoise		EIF2D	blue
VDR	turquoise		CMTR1	blue
MLN	turquoise		HERC1	blue
SPSB1	turquoise		ZNF416	blue
SERPINA9	turquoise		ABHD18	blue
UNC13B	turquoise		GPR75-ASB3	blue
SLC6A13	turquoise		HERC4	blue
PLD1	turquoise		SEC22C	blue
SLC35B2	turquoise		METTL6	blue
ZC3H7B	turquoise		ATP1B1	blue
PCDHB11	turquoise		AGK	blue
FAP	turquoise		BBS2	blue
IL33	turquoise		ZFP30	blue
FADD	turquoise		RPL37	blue
PCDHB15	turquoise		MRPS9	blue
RGS8	turquoise		HARS	blue
CNKSR3	turquoise		FUT11	blue
C19orf43	turquoise		PRPSAP1	blue
NUBP2	turquoise		RBFA	blue
OR5M10	turquoise		LOC105370792	blue
PTOV1	turquoise		NFATC3	blue
EXOC3L2	turquoise		PRAMENP	blue
SLC4A2	turquoise		OR8I2	blue
DPYD	turquoise		NGLY1	blue
SLC25A52	turquoise		SMG1P1	blue
SYNPO2	turquoise		TTC14	blue
ANKRD13B	turquoise		SIRT1	blue
PMEPA1	turquoise		DKC1	blue
PCBD1	turquoise		XPO4	blue
IQSEC1	turquoise		MSH6	blue
NR1I3	turquoise		GEMIN8	blue
FBXL19-AS1	turquoise		ZDHHC13	blue
POLDIP3	turquoise		OR7E157P	blue
KLHL18	turquoise		C10orf88	blue
PLBD2	turquoise		HSPA8	blue
EDC4	turquoise		B3GLCT	blue
PACSIN2	turquoise		AMDHD1	blue
OR10K1	turquoise		SLC3A1	blue
ZSCAN22	turquoise		SYNRG	blue
ZMIZ2	turquoise		DPY19L1	blue
WWC2-AS2	turquoise		EBLN2	blue
DLG5-AS1	turquoise		CD2AP	blue
BMX	turquoise		CUTC	blue
TYR	turquoise		ATP8A1	blue
ADAMTS12	turquoise		ZC3HAV1	blue
ALKBH6	turquoise		TUG1	blue
FAM230B	turquoise		BEX2	blue
SLC22A15	turquoise		ZNF765	blue
LINC00302	turquoise		CLIC5	blue
FOXH1	turquoise		STEAP1B	blue
BACE1	turquoise		ZNF311	blue
PAQR4	turquoise		TMEM64	blue
DPPA3	turquoise		LOC400965	blue
NUDT11	turquoise		POU5F1B	blue
MANSC1	turquoise		DKFZP434I0714	blue
EPN1	turquoise		ZCCHC11	blue
ADRM1	turquoise		SV2A	blue
TYRP1	turquoise		OR5E1P	blue
XKR8	turquoise		SLC38A9	blue
SNORD115-27	turquoise		RNF139	blue
RNU105B	turquoise		RFXAP	blue
APH1A	turquoise		ZNF614	blue
ZNF746	turquoise		FAM13B	blue
FAM195B	turquoise		RPL37AP8	blue
RBPJL	turquoise		ZNF559-ZNF177	blue
MYO1F	turquoise		SNAPC3	blue
OPRL1	turquoise		CYTH1	blue
KIFC3	turquoise		THAP2	blue
KIAA0141	turquoise		KNTC1	blue
TP53	turquoise		MZT2B	blue
KAT2A	turquoise		TBC1D15	blue
ACP2	turquoise		ARRDC3	blue
FOXD4L1	turquoise		EPM2AIP1	blue
GPR79	turquoise		ZNF879	blue
FLOT1	turquoise		PHF20	blue
DEDD2	turquoise		SNORA74A	blue
CYB5R1	turquoise		ZNF75D	blue
OAZ2	turquoise		TRPC3	blue
ERGIC1	turquoise		ZC4H2	blue
TECPR1	turquoise		IL6	blue
SNX18	turquoise		FBXO3	blue
KRTAP24-1	turquoise		ATP5L	blue
FAM209B	turquoise		GNG7	blue
SLC30A1	turquoise		MGEA5	blue
DMWD	turquoise		MICA	blue
TAS1R1	turquoise		TIAL1	blue
CASZ1	turquoise		VAMP4	blue
CD68	turquoise		ZNF512	blue
KIAA1456	turquoise		TADA2A	blue
NLRP6	turquoise		MSANTD2	blue
SPP1	turquoise		ILKAP	blue
MIR216A	turquoise		ADAM12	blue
TP53I11	turquoise		RSRC2	blue
OR7E22P	turquoise		RAD1	blue
MED20	turquoise		AASS	blue
COASY	turquoise		CBWD2	blue
NDUFB1	turquoise		ZNF256	blue
MEDAG	turquoise		RASA2	blue
CIC	turquoise		GOLPH3L	blue
LOC101929738	turquoise		RRM1	blue
ANO8	turquoise		FAM226B	blue
TMEM143	turquoise		NUP153	blue
CDHR1	turquoise		ZFP90	blue
KLF9	turquoise		CNN3	blue
NSMF	turquoise		CCM2	blue
RAPGEF2	turquoise		C1QTNF3	blue
PCK2	turquoise		HECTD2	blue
FRMD7	turquoise		SFMBT1	blue
CECR6	turquoise		BACE2	blue
ATP5D	turquoise		HIST1H2AK	blue
CCDC60	turquoise		FAM24B	blue
RTN4	turquoise		GTF2H5	blue
SDSL	turquoise		C17orf80	blue
C11orf70	turquoise		GTF3A	blue
KLF17	turquoise		PLEKHA2	blue
CCDC71L	turquoise		KBTBD4	blue
YPEL2	turquoise		PKIA	blue
MIF4GD	turquoise		C21orf59	blue
C14orf39	turquoise		OCIAD1	blue
KAAG1	turquoise		ZNF726	blue
C9orf47	turquoise		TCEANC	blue
LILRB5	turquoise		ZNF275	blue
VIM	turquoise		MYO9A	blue
RMND5B	turquoise		LINC00461	blue
KLF14	turquoise		COCH	blue
DCAF12	turquoise		PWP1	blue
NRBP1	turquoise		SLC9A3	blue
VWC2L	turquoise		ZMYM1	blue
RPRM	turquoise		KIAA1109	blue
RNF130	turquoise		ITM2B	blue
ZSWIM3	turquoise		SFT2D1	blue
GPBAR1	turquoise		TEX12	blue
ATP5I	turquoise		PTRH2	blue
HOXA1	turquoise		FAM103A1	blue
ALPP	turquoise		CBWD5	blue
SGMS1	turquoise		PSMG4	blue
CST3	turquoise		CDKL2	blue
NANOG	turquoise		RPL7	blue
ATP6V1E1	turquoise		EML4	blue
GGT1	turquoise		GTSF1L	blue
DND1	turquoise		ZNF30	blue
SKA3	turquoise		KIAA2026	blue
FAM156B	turquoise		LMLN	blue
GAL3ST3	turquoise		ZNF227	blue
TRIM41	turquoise		MRPS27	blue
MMP12	turquoise		METTL2B	blue
FILIP1L	turquoise		ZNF782	blue
LINC00052	turquoise		UBR5	blue
CCDC94	turquoise		ADH5	blue
DNAH12	turquoise		WDR92	blue
MAGI2	turquoise		NCOA7	blue
DENND1C	turquoise		TMEM237	blue
LPAR2	turquoise		KPNA4	blue
C19orf24	turquoise		KLHL3	blue
KRT71	turquoise		ZIK1	blue
FLJ31713	turquoise		FAM208B	blue
TACSTD2	turquoise		TCTN1	blue
PRKCSH	turquoise		PBDC1	blue
IQSEC2	turquoise		SLC35E2B	blue
HSPA6	turquoise		C17orf75	blue
HDHD3	turquoise		STT3B	blue
GALNT2	turquoise		TRAM1	blue
TAF1C	turquoise		LOC100287934	blue
PAX9	turquoise		ALS2CR12	blue
SARDH	turquoise		MRPL30	blue
TULP4	turquoise		FLVCR1	blue
KDM4B	turquoise		DUSP11	blue
C22orf23	turquoise		LOC101929163	blue
MFAP5	turquoise		PARP2	blue
ZIC3	turquoise		PIH1D1	blue
BRMS1	turquoise		SLC9A7	blue
NSUN7	turquoise		TMEM244	blue
BTG4	turquoise		RBM28	blue
FCHO1	turquoise		MINA	blue
AKR1B10	turquoise		ANAPC1	blue
SLC16A14	turquoise		ZMYM5	blue
NSFL1C	turquoise		LOC728323	blue
MTMR11	turquoise		SLC20A1	blue
TDRD5	turquoise		ZNF93	blue
PDLIM7	turquoise		ZNF577	blue
NELFB	turquoise		KIAA1551	blue
TYMP	turquoise		RWDD2A	blue
DSC3	turquoise		TCEAL4	blue
ORAI1	turquoise		GPBP1	blue
PSG4	turquoise		C19orf18	blue
SPOCK1	turquoise		PERP	blue
CFAP126	turquoise		TMEM19	blue
ZNF219	turquoise		ESD	blue
NUTF2	turquoise		KCTD9	blue
OR12D2	turquoise		OR1J2	blue
RELT	turquoise		KLHL24	blue
KLHL1	turquoise		LRRC37A2	blue
HCFC1R1	turquoise		CTCFL	blue
MAST2	turquoise		HUS1B	blue
NUAK2	turquoise		CEP95	blue
PNRC1	turquoise		PET117	blue
RAVER1	turquoise		LMAN1	blue
EHMT1-IT1	turquoise		FLJ37035	blue
ZSWIM6	turquoise		PCF11	blue
ZFAND2B	turquoise		ZNF729	blue
WSB2	turquoise		NDUFAF4	blue
TBX18	turquoise		CDKN2AIP	blue
MRPS34	turquoise		RYK	blue
FSHB	turquoise		TVP23B	blue
LGR4	turquoise		SMAD4	blue
SRC	turquoise		NDUFA12	blue
SFXN5	turquoise		NUP133	blue
PRR15L	turquoise		FBXL3	blue
LOC400661	turquoise		SLC38A1	blue
MFAP4	turquoise		TMEM161B	blue
HCG9	turquoise		ZNF197	blue
GPR141	turquoise		ABCA6	blue
RBFOX3	turquoise		PUM2	blue
[truncated: 815 more rows]
